# Supplementary material for: Crowdsourcing biocuration: The Community Assessment of Community Annotation with Ontologies (CACAO)
Source: PLoS Comput Biol. 2021 Oct 28;17(10):e1009463. doi: 10.1371/journal.pcbi.1009463 (PMC8553046; doi:10.1371/journal.pcbi.1009463)
Supplement: S1 File — The full GPAD format file (in an Excel workbook) with all annotations used for the analysis presented. CACAO, Community Assessment of Community Annotation with Ontologies; GPAD, Gene Product Association Data. (XLSX) [file pcbi.1009463.s001.xlsx]

## Sheet: cacao
!gpa-version: 1.1
!CVS Version: Revision: Unsure $
!GOC Validation Date: 06/14/2019 $
!Submission Date: 06/13/2019
!
! The above "Submission Date" is when the annotation project provided
! this file to the Gene Ontology Consortium (GOC). The "GOC Validation
! Date" indicates when this file was last changed as a result of a GOC
! validation and filtering process. The "CVS Version" above is the
! GOC version of this file.
!
!
!Project_name: CACAO GONUTS
!URL: gowiki.tamu.edu
!Contact Email: ecoliwiki@gmail.com
!
UniProt	F1RSS8	part_of	GO:0005886	PMID:21251292	IDA			2011-09-19	CACAO		comment=CACAO_COMMENT:In figure 7, the authors demonstrate the presence of porcine RXFP2 on the plasma membrane of porcine oocytes and embryos using immunofluoresence. |comment=CACAO_GONUTS_URL:http://gowiki.tamu.edu/wiki/index.php/Special:CACAO/annotation/1950|comment=CACAO_GONUTS_USER:JmicG	plasma membrane	cellular_component	9823	Eukaryota	9823	Eukaryota	Metazoa	Chordata	Mammalia	<not present>	Suidae	Sus	Sus scrofa (Pig)	Sus scrofa	JmicG	http://gowiki.tamu.edu/wiki/index.php/Special:CACAO/annotation/1950
UniProt	P01348	involved_in	GO:0001832	PMID:21272344	IDA			2011-09-24	CACAO		comment=CACAO_COMMENT:In table 4, the authors demonstrate that the addition of porcine relaxin during in vitro culture increases the number of cells in porcine blastocysts. |comment=CACAO_GONUTS_URL:http://gowiki.tamu.edu/wiki/index.php/Special:CACAO/annotation/1951|comment=CACAO_GONUTS_USER:JmicG	blastocyst growth	biological_process	9823	Eukaryota	9823	Eukaryota	Metazoa	Chordata	Mammalia	<not present>	Suidae	Sus	Sus scrofa (Pig)	Sus scrofa	JmicG	http://gowiki.tamu.edu/wiki/index.php/Special:CACAO/annotation/1951
UniProt	P01348	involved_in	GO:0001556	PMID:21272344	IDA			2011-09-19	CACAO		comment=CACAO_COMMENT:In table 2, the authors demonstrate that the addition of porcine relaxin during in vitro maturation reduced the the proportion of porcine oocytes that retained a germinal vesicle and increased the proportions of porcine oocytes that reach metaphase 2 (MII), both of which are characteristic of oocyte maturation. |comment=CACAO_GONUTS_URL:http://gowiki.tamu.edu/wiki/index.php/…	oocyte maturation	biological_process	9823	Eukaryota	9823	Eukaryota	Metazoa	Chordata	Mammalia	<not present>	Suidae	Sus	Sus scrofa (Pig)	Sus scrofa	JmicG	http://gowiki.tamu.edu/wiki/index.php/Special:CACAO/annotation/1952
UniProt	P01348	involved_in	GO:0030317	PMID:16926527	IDA			2011-09-20	CACAO		comment=CACAO_COMMENT:In figure 1, the authors demonstrate that the addition of porcine relaxin increases the motility of boar spermatozoa.|comment=CACAO_GONUTS_URL:http://gowiki.tamu.edu/wiki/index.php/Special:CACAO/annotation/1958|comment=CACAO_GONUTS_USER:JmicG	flagellated sperm motility	biological_process	9823	Eukaryota	9823	Eukaryota	Metazoa	Chordata	Mammalia	<not present>	Suidae	Sus	Sus scrofa (Pig)	Sus scrofa	JmicG	http://gowiki.tamu.edu/wiki/index.php/Special:CACAO/annotation/1958
UniProt	P01348	involved_in	GO:0046326	PMID:16926527	IDA			2011-09-21	CACAO		comment=CACAO_COMMENT:In figure 2, the authors demonstrate that the addition of porcine relaxin increases the glucose import in boar spermatozoa.|comment=CACAO_GONUTS_URL:http://gowiki.tamu.edu/wiki/index.php/Special:CACAO/annotation/1959|comment=CACAO_GONUTS_USER:JmicG	positive regulation of glucose import	biological_process	9823	Eukaryota	9823	Eukaryota	Metazoa	Chordata	Mammalia	<not present>	Suidae	Sus	Sus scrofa (Pig)	Sus scrofa	JmicG	http://gowiki.tamu.edu/wiki/index.php/Special:CACAO/annotation/1959
UniProt	P03700	involved_in	GO:0015074	PMID:6444632	IDA			2011-09-20	CACAO		comment=CACAO_COMMENT:Figure:6|comment=CACAO_GONUTS_URL:http://gowiki.tamu.edu/wiki/index.php/Special:CACAO/annotation/1960|comment=CACAO_GONUTS_USER:Rennymathew60	DNA integration	biological_process	10710	Viruses	10710	Viruses	<not present>	<not present>	<not present>	Caudovirales	Siphoviridae	Lambdavirus	Escherichia phage lambda (Bacteriophage lambda)	Escherichia virus Lambda	Rennymathew60	http://gowiki.tamu.edu/wiki/index.php/Special:CACAO/annotation/1960
UniProt	P30548	involved_in	GO:0070472	PMID:15647454	IDA			2011-09-25	CACAO		comment=CACAO_COMMENT:from figure 1 increasing amounts of NK1 were added to the uterine preparation prior to testing.\nContractile force produced by the longitudinally oriented smooth muscle fibers was recorded by a Grass FT03 force transducer connected to a MacLab data acquisition system.\nUterine preparations treated with larger amounts of NK1 displayed increased levels of contraction.|comment=…	regulation of uterine smooth muscle contraction	biological_process	10090	Eukaryota	10090	Eukaryota	Metazoa	Chordata	Mammalia	Rodentia	Muridae	Mus	Mus musculus (Mouse)	Mus musculus	Gamertmac	http://gowiki.tamu.edu/wiki/index.php/Special:CACAO/annotation/1965
UniProt	O15118	involved_in	GO:0046718	PMID:21866103	IMP			2011-09-20	CACAO		comment=CACAO_COMMENT:Fig. 4D|comment=CACAO_GONUTS_URL:http://gowiki.tamu.edu/wiki/index.php/Special:CACAO/annotation/1966|comment=CACAO_GONUTS_USER:Oherrera	viral entry into host cell	biological_process	9606	Eukaryota	9606	Eukaryota	Metazoa	Chordata	Mammalia	Primates	Hominidae	Homo	Homo sapiens (Human)	Homo sapiens	Oherrera	http://gowiki.tamu.edu/wiki/index.php/Special:CACAO/annotation/1966
UniProt	O35604	involved_in	GO:0046718	PMID:21866103	IMP			2011-09-20	CACAO		comment=CACAO_COMMENT:Fig. 4|comment=CACAO_GONUTS_URL:http://gowiki.tamu.edu/wiki/index.php/Special:CACAO/annotation/1967|comment=CACAO_GONUTS_USER:Oherrera	viral entry into host cell	biological_process	10090	Eukaryota	10090	Eukaryota	Metazoa	Chordata	Mammalia	Rodentia	Muridae	Mus	Mus musculus (Mouse)	Mus musculus	Oherrera	http://gowiki.tamu.edu/wiki/index.php/Special:CACAO/annotation/1967
UniProt	P30549	involved_in	GO:0070472	PMID:15647454	IDA			2011-09-25	CACAO		comment=CACAO_COMMENT:from figure 1 increasing amounts of NK2 were added to the uterine preparation prior to testing. Contractile force produced by the longitudinally oriented smooth muscle fibers was recorded by a Grass FT03 force transducer connected to a MacLab data acquisition system. Uterine preparations treated with larger amounts of NK2 displayed increased levels of contraction.|comment=CA…	regulation of uterine smooth muscle contraction	biological_process	10090	Eukaryota	10090	Eukaryota	Metazoa	Chordata	Mammalia	Rodentia	Muridae	Mus	Mus musculus (Mouse)	Mus musculus	Gamertmac	http://gowiki.tamu.edu/wiki/index.php/Special:CACAO/annotation/1969
UniProt	Q66862	enables	GO:0016887	PMID:10559333	IDA			2011-09-20	CACAO		comment=CACAO_COMMENT:Figure 6|comment=CACAO_GONUTS_URL:http://gowiki.tamu.edu/wiki/index.php/Special:CACAO/annotation/1970|comment=CACAO_GONUTS_USER:Rennymathew60	ATPase activity	molecular_function	291604	Viruses	291604	Viruses	<not present>	<not present>	<not present>	<not present>	Nanoviridae	Nanovirus	Faba bean necrotic yellows virus (isolate SV292-88) (FBNYV)	Faba bean necrotic yellows virus	Rennymathew60	http://gowiki.tamu.edu/wiki/index.php/Special:CACAO/annotation/1970
UniProt	Q66862	enables	GO:0016779	PMID:10559333	IDA			2011-09-20	CACAO		comment=CACAO_COMMENT:Figure 4|comment=CACAO_GONUTS_URL:http://gowiki.tamu.edu/wiki/index.php/Special:CACAO/annotation/1971|comment=CACAO_GONUTS_USER:Rennymathew60	nucleotidyltransferase activity	molecular_function	291604	Viruses	291604	Viruses	<not present>	<not present>	<not present>	<not present>	Nanoviridae	Nanovirus	Faba bean necrotic yellows virus (isolate SV292-88) (FBNYV)	Faba bean necrotic yellows virus	Rennymathew60	http://gowiki.tamu.edu/wiki/index.php/Special:CACAO/annotation/1971
UniProt	D0Z953	involved_in	GO:0009103	PMID:20938646	IMP			2011-09-20	CACAO		comment=CACAO_COMMENT:Figure 2C confirmed that WaaL was involved in the LPS biosynthesis in Edwardsiella tarda. \n|comment=CACAO_GONUTS_URL:http://gowiki.tamu.edu/wiki/index.php/Special:CACAO/annotation/1973|comment=CACAO_GONUTS_USER:Chrispond	lipopolysaccharide biosynthetic process	biological_process	498217	Bacteria	498217	Bacteria	<not present>	Proteobacteria	Gammaproteobacteria	Enterobacterales	Hafniaceae	Edwardsiella	Edwardsiella tarda (strain EIB202)	Edwardsiella tarda	Chrispond	http://gowiki.tamu.edu/wiki/index.php/Special:CACAO/annotation/1973
UniProt	P84996	involved_in	GO:0009966	PMID:12719376	IMP			2011-09-21	CACAO		comment=CACAO_COMMENT:Figure 5A demonstrates the relationship between ALEX and XLalphas for the wild-type and mutant phenotype.|comment=CACAO_GONUTS_URL:http://gowiki.tamu.edu/wiki/index.php/Special:CACAO/annotation/1974|comment=CACAO_GONUTS_USER:AlexFrancis	regulation of signal transduction	biological_process	9606	Eukaryota	9606	Eukaryota	Metazoa	Chordata	Mammalia	Primates	Hominidae	Homo	Homo sapiens (Human)	Homo sapiens	AlexFrancis	http://gowiki.tamu.edu/wiki/index.php/Special:CACAO/annotation/1974
UniProt	P19642	involved_in	GO:0009758	PMID:1856179	IGI	UniProtKB:P0A6V8|UniProtKB:P69786|UniProtKB:P69805		2011-09-25	CACAO		comment=CACAO_COMMENT:Table 3 shows utilization of glucose in a mutant|comment=CACAO_GONUTS_URL:http://gowiki.tamu.edu/wiki/index.php/Special:CACAO/annotation/1976|comment=CACAO_GONUTS_USER:Emlarkin03	carbohydrate utilization	biological_process	83333	Bacteria	83333	Bacteria	<not present>	Proteobacteria	Gammaproteobacteria	Enterobacterales	Enterobacteriaceae	Escherichia	Escherichia coli (strain K12)	Escherichia coli	Emlarkin03	http://gowiki.tamu.edu/wiki/index.php/Special:CACAO/annotation/1976
UniProt	Q66862	involved_in	GO:0019071	PMID:10559333	IDA			2011-09-20	CACAO		comment=CACAO_COMMENT:Figure:4B|comment=CACAO_GONUTS_URL:http://gowiki.tamu.edu/wiki/index.php/Special:CACAO/annotation/1977|comment=CACAO_GONUTS_USER:Rennymathew60	viral DNA cleavage involved in viral genome maturation	biological_process	291604	Viruses	291604	Viruses	<not present>	<not present>	<not present>	<not present>	Nanoviridae	Nanovirus	Faba bean necrotic yellows virus (isolate SV292-88) (FBNYV)	Faba bean necrotic yellows virus	Rennymathew60	http://gowiki.tamu.edu/wiki/index.php/Special:CACAO/annotation/1977
UniProt	P03718	enables	GO:0032067	PMID:17188297	IMP			2011-09-25	CACAO		comment=CACAO_COMMENT:Figure 2, Figure 4. IPI protects wtT4 DNA, from GmrSD that digest DNAs. Agarose gel stained with ethidium bromide showed the activity of wtT4 with IPI. |comment=CACAO_GONUTS_URL:http://gowiki.tamu.edu/wiki/index.php/Special:CACAO/annotation/1978|comment=CACAO_GONUTS_USER:Pinarte11	type IV site-specific deoxyribonuclease activity	molecular_function	10665	Viruses	10665	Viruses	<not present>	<not present>	<not present>	Caudovirales	Myoviridae	Tequatrovirus	Enterobacteria phage T4 (Bacteriophage T4)	Escherichia virus T4	Pinarte11	http://gowiki.tamu.edu/wiki/index.php/Special:CACAO/annotation/1978
UniProt	Q9I2Q1	enables	GO:0070011	PMID:21776080	IMP			2011-09-25	CACAO		comment=CACAO_COMMENT:Figure 1-b shows that Tse-1 acts as a peptidase.|comment=CACAO_GONUTS_URL:http://gowiki.tamu.edu/wiki/index.php/Special:CACAO/annotation/1980|comment=CACAO_GONUTS_USER:Taustin	peptidase activity, acting on L-amino acid peptides	molecular_function	208964	Bacteria	208964	Bacteria	<not present>	Proteobacteria	Gammaproteobacteria	Pseudomonadales	Pseudomonadaceae	Pseudomonas	Pseudomonas aeruginosa (strain ATCC 15692 / DSM 22644 / CIP 104116 /JCM 14847 / LMG 12228 / 1C / PRS 101 / PAO1)	Pseudomonas aeruginosa	Taustin	http://gowiki.tamu.edu/wiki/index.php/Special:CACAO/annotation/1980
UniProt	Q9UBK5	involved_in	GO:0006468	PMID:10528161	IGI	UniProtKB:P31749|UniProtKB:P27986		2011-09-21	CACAO		comment=CACAO_COMMENT:Fig 5A Shows that KAP10 cross-linking leads to Akt (PKB/RAC) phosphrylation\nFig 5B shows that KAP10 is dependant upon PI-3 Kinase for phosphorylation activity to occur.|comment=CACAO_GONUTS_URL:http://gowiki.tamu.edu/wiki/index.php/Special:CACAO/annotation/1981|comment=CACAO_GONUTS_USER:AlexFrancis	protein phosphorylation	biological_process	9606	Eukaryota	9606	Eukaryota	Metazoa	Chordata	Mammalia	Primates	Hominidae	Homo	Homo sapiens (Human)	Homo sapiens	AlexFrancis	http://gowiki.tamu.edu/wiki/index.php/Special:CACAO/annotation/1981
UniProt	P16621	enables	GO:0004725	PMID:21931847	IDA			2011-09-21	CACAO		comment=CACAO_COMMENT:Figure 2a/b/h/j. Phosphatase activity and substrate recognition features of the different DLAR constructs.|comment=CACAO_GONUTS_URL:http://gowiki.tamu.edu/wiki/index.php/Special:CACAO/annotation/1982|comment=CACAO_GONUTS_USER:Mdao3	protein tyrosine phosphatase activity	molecular_function	7227	Eukaryota	7227	Eukaryota	Metazoa	Arthropoda	Insecta	Diptera	Drosophilidae	Drosophila	Drosophila melanogaster (Fruit fly)	Drosophila melanogaster	Mdao3	http://gowiki.tamu.edu/wiki/index.php/Special:CACAO/annotation/1982
UniProt	Q7YRI2	involved_in	GO:0090290	PMID:11874237	IDA			2011-09-21	CACAO		comment=CACAO_COMMENT:The authors showed that treatment with PTHrP increased osteoclast proliferation. Figure 1.|comment=CACAO_GONUTS_URL:http://gowiki.tamu.edu/wiki/index.php/Special:CACAO/annotation/1985|comment=CACAO_GONUTS_USER:SBowers	positive regulation of osteoclast proliferation	biological_process	9860	Eukaryota	9860	Eukaryota	Metazoa	Chordata	Mammalia	<not present>	Cervidae	Cervus	Cervus elaphus (Red deer)	Cervus elaphus	SBowers	http://gowiki.tamu.edu/wiki/index.php/Special:CACAO/annotation/1985
UniProt	P0ABY9	involved_in	GO:0051782	PMID:21498760	IMP			2011-09-22	CACAO		comment=CACAO_COMMENT:Table 3 and Fig. 2A|comment=CACAO_GONUTS_URL:http://gowiki.tamu.edu/wiki/index.php/Special:CACAO/annotation/1987|comment=CACAO_GONUTS_USER:BISON	negative regulation of cell division	biological_process	83334	Bacteria	83334	Bacteria	<not present>	Proteobacteria	Gammaproteobacteria	Enterobacterales	Enterobacteriaceae	Escherichia	Escherichia coli O157:H7	Escherichia coli	BISON	http://gowiki.tamu.edu/wiki/index.php/Special:CACAO/annotation/1987
UniProt	P04090	involved_in	GO:0010628	PMID:11459784	IDA			2011-09-22	CACAO		comment=CACAO_COMMENT:In figure 1, the authors demonstrate that the addition of human relaxin stimulates the expression of pro-MMP-1 at both the mRNA and protein level. |comment=CACAO_GONUTS_URL:http://gowiki.tamu.edu/wiki/index.php/Special:CACAO/annotation/1989|comment=CACAO_GONUTS_USER:JmicG	positive regulation of gene expression	biological_process	9606	Eukaryota	9606	Eukaryota	Metazoa	Chordata	Mammalia	Primates	Hominidae	Homo	Homo sapiens (Human)	Homo sapiens	JmicG	http://gowiki.tamu.edu/wiki/index.php/Special:CACAO/annotation/1989
UniProt	P0A6A3	involved_in	GO:0006083	PMID:21941	IMP			2011-09-22	CACAO		comment=CACAO_COMMENT:Fig 1: showed decreased acetate production in the mutant phenotype.|comment=CACAO_GONUTS_URL:http://gowiki.tamu.edu/wiki/index.php/Special:CACAO/annotation/1990|comment=CACAO_GONUTS_USER:BISON2	acetate metabolic process	biological_process	83333	Bacteria	83333	Bacteria	<not present>	Proteobacteria	Gammaproteobacteria	Enterobacterales	Enterobacteriaceae	Escherichia	Escherichia coli (strain K12)	Escherichia coli	BISON2	http://gowiki.tamu.edu/wiki/index.php/Special:CACAO/annotation/1990
UniProt	P0A9M8	involved_in	GO:0006083	PMID:21941	IMP			2011-09-23	CACAO		comment=CACAO_COMMENT:Fig 1: Showed decreased acetate production in mutant phenotype.|comment=CACAO_GONUTS_URL:http://gowiki.tamu.edu/wiki/index.php/Special:CACAO/annotation/1991|comment=CACAO_GONUTS_USER:BISON2	acetate metabolic process	biological_process	83333	Bacteria	83333	Bacteria	<not present>	Proteobacteria	Gammaproteobacteria	Enterobacterales	Enterobacteriaceae	Escherichia	Escherichia coli (strain K12)	Escherichia coli	BISON2	http://gowiki.tamu.edu/wiki/index.php/Special:CACAO/annotation/1991
UniProt	P02829	involved_in	GO:0032204	PMID:21829731	IMP			2011-09-22	CACAO		comment=CACAO_COMMENT:Figure 1B.|comment=CACAO_GONUTS_URL:http://gowiki.tamu.edu/wiki/index.php/Special:CACAO/annotation/1992|comment=CACAO_GONUTS_USER:Jeang	regulation of telomere maintenance	biological_process	559292	Eukaryota	559292	Eukaryota	Fungi	Ascomycota	Saccharomycetes	Saccharomycetales	Saccharomycetaceae	Saccharomyces	Saccharomyces cerevisiae (strain ATCC 204508 / S288c) (Baker's yeast)	Saccharomyces cerevisiae	Jeang	http://gowiki.tamu.edu/wiki/index.php/Special:CACAO/annotation/1992
UniProt	P26660	involved_in	GO:0016032	PMID:17634240	IMP			2011-09-23	CACAO		comment=CACAO_COMMENT:Figure 5|comment=CACAO_GONUTS_URL:http://gowiki.tamu.edu/wiki/index.php/Special:CACAO/annotation/1996|comment=CACAO_GONUTS_USER:Sakurascorpion	viral process	biological_process	11113	Viruses	11113	Viruses	<not present>	<not present>	<not present>	<not present>	Flaviviridae	Hepacivirus	Hepatitis C virus genotype 2a (isolate HC-J6) (HCV)	Hepacivirus C	Sakurascorpion	http://gowiki.tamu.edu/wiki/index.php/Special:CACAO/annotation/1996
UniProt	P22301	involved_in	GO:0060302	PMID:9847016	IMP			2011-09-23	CACAO		comment=CACAO_COMMENT:Figures 1-3|comment=CACAO_GONUTS_URL:http://gowiki.tamu.edu/wiki/index.php/Special:CACAO/annotation/1998|comment=CACAO_GONUTS_USER:CourtneyHunter	negative regulation of cytokine activity	biological_process	9606	Eukaryota	9606	Eukaryota	Metazoa	Chordata	Mammalia	Primates	Hominidae	Homo	Homo sapiens (Human)	Homo sapiens	CourtneyHunter	http://gowiki.tamu.edu/wiki/index.php/Special:CACAO/annotation/1998
UniProt	Q90460	involved_in	GO:0060536	PMID:21073867	IMP			2011-09-23	CACAO		comment=CACAO_COMMENT:5 dpf alcama morphants are characterized by a protruding lower jaw, cardiac edema and absence of swim bladder (Fig. 1G and I). Alcian blue staining of 5 dpf larvae revealed that the percentage of individuals with affected cartilage was equivalent in wild-type (WT) and the p53‚àí/‚àí mutant lines. alcama RNA can rescue the ventral cartilage defect caused by alcama knockdown (…	cartilage morphogenesis	biological_process	7955	Eukaryota	7955	Eukaryota	Metazoa	Chordata	Actinopteri	Cypriniformes	Cyprinidae	Danio	Danio rerio (Zebrafish) (Brachydanio rerio)	Danio rerio	Tamieka	http://gowiki.tamu.edu/wiki/index.php/Special:CACAO/annotation/1999
UniProt	P08877	involved_in	GO:0043610	PMID:8195089	IMP			2011-09-23	CACAO		comment=CACAO_COMMENT:Table 2 shows enzyme activity for gluconate kinase not repressed in mutant|comment=CACAO_GONUTS_URL:http://gowiki.tamu.edu/wiki/index.php/Special:CACAO/annotation/2000|comment=CACAO_GONUTS_USER:Helioslaw	regulation of carbohydrate utilization	biological_process	224308	Bacteria	224308	Bacteria	<not present>	Firmicutes	Bacilli	Bacillales	Bacillaceae	Bacillus	Bacillus subtilis (strain 168)	Bacillus subtilis	Helioslaw	http://gowiki.tamu.edu/wiki/index.php/Special:CACAO/annotation/2000
UniProt	Q5U5M8	enables	GO:0008320	PMID:16837549	IMP			2011-09-23	CACAO		comment=CACAO_COMMENT:Fig 6 clearly shows the role of BLOC-1 in transporting Tyrp-1 across the cell membrane by contrasting cells with and cells without the BLOC-1 protein|comment=CACAO_GONUTS_URL:http://gowiki.tamu.edu/wiki/index.php/Special:CACAO/annotation/2001|comment=CACAO_GONUTS_USER:AlexFrancis	protein transmembrane transporter activity	molecular_function	10090	Eukaryota	10090	Eukaryota	Metazoa	Chordata	Mammalia	Rodentia	Muridae	Mus	Mus musculus (Mouse)	Mus musculus	AlexFrancis	http://gowiki.tamu.edu/wiki/index.php/Special:CACAO/annotation/2001
UniProt	O34994	involved_in	GO:0045013	PMID:15720552	IMP			2011-09-23	CACAO		comment=CACAO_COMMENT:Table 1 shows that mutant CcpN more fully expressed gabB leading to the conclusion that CcpN acts as a negative regulator of gapB transcription|comment=CACAO_GONUTS_URL:http://gowiki.tamu.edu/wiki/index.php/Special:CACAO/annotation/2002|comment=CACAO_GONUTS_USER:Helioslaw	carbon catabolite repression of transcription	biological_process	224308	Bacteria	224308	Bacteria	<not present>	Firmicutes	Bacilli	Bacillales	Bacillaceae	Bacillus	Bacillus subtilis (strain 168)	Bacillus subtilis	Helioslaw	http://gowiki.tamu.edu/wiki/index.php/Special:CACAO/annotation/2002
UniProt	P0A6A3	involved_in	GO:0044011	PMID:12753190	IMP			2011-09-23	CACAO		comment=CACAO_COMMENT:Fig. 6: formation of microcolonies and pellicle|comment=CACAO_GONUTS_URL:http://gowiki.tamu.edu/wiki/index.php/Special:CACAO/annotation/2003|comment=CACAO_GONUTS_USER:BISON2	single-species biofilm formation on inanimate substrate	biological_process	83333	Bacteria	83333	Bacteria	<not present>	Proteobacteria	Gammaproteobacteria	Enterobacterales	Enterobacteriaceae	Escherichia	Escherichia coli (strain K12)	Escherichia coli	BISON2	http://gowiki.tamu.edu/wiki/index.php/Special:CACAO/annotation/2003
UniProt	P01348	involved_in	GO:2000344	PMID:16926527	IDA			2011-09-23	CACAO		comment=CACAO_COMMENT:In figure 1, the authors demonstrate that the addition of porcine relaxin increased the proportion of live boar spermatozoa that had undergone the acrosome reaction.|comment=CACAO_GONUTS_URL:http://gowiki.tamu.edu/wiki/index.php/Special:CACAO/annotation/2004|comment=CACAO_GONUTS_USER:JmicG	positive regulation of acrosome reaction	biological_process	9823	Eukaryota	9823	Eukaryota	Metazoa	Chordata	Mammalia	<not present>	Suidae	Sus	Sus scrofa (Pig)	Sus scrofa	JmicG	http://gowiki.tamu.edu/wiki/index.php/Special:CACAO/annotation/2004
UniProt	P04090	involved_in	GO:0045766	PMID:16049981	IMP			2011-09-24	CACAO		comment=CACAO_COMMENT:In figure 8, the authors demonstrate that tumors, comprised of human prostate tumor cells, had greater microvessel density when made to overexpress human relaxin. |comment=CACAO_GONUTS_URL:http://gowiki.tamu.edu/wiki/index.php/Special:CACAO/annotation/2005|comment=CACAO_GONUTS_USER:JmicG	positive regulation of angiogenesis	biological_process	9606	Eukaryota	9606	Eukaryota	Metazoa	Chordata	Mammalia	Primates	Hominidae	Homo	Homo sapiens (Human)	Homo sapiens	JmicG	http://gowiki.tamu.edu/wiki/index.php/Special:CACAO/annotation/2005
UniProt	Q06904	enables	GO:0000155	PMID:16882723	IMP			2011-09-23	CACAO		comment=CACAO_COMMENT:Figure 1, 2, 3. Table 1\nSasA-RpaA acts as a 2-component regulatory system that uses a signal from phosphorylated kaiC. |comment=CACAO_GONUTS_URL:http://gowiki.tamu.edu/wiki/index.php/Special:CACAO/annotation/2007|comment=CACAO_GONUTS_USER:Lrodgers	phosphorelay sensor kinase activity	molecular_function	1140	Bacteria	1140	Bacteria	<not present>	Cyanobacteria	<not present>	Synechococcales	Synechococcaceae	Synechococcus	Synechococcus elongatus (strain PCC 7942) (Anacystis nidulans R2)	Synechococcus elongatus	Lrodgers	http://gowiki.tamu.edu/wiki/index.php/Special:CACAO/annotation/2007
UniProt	Q79PF4	involved_in	GO:0070297	PMID:16882723	IDA			2011-09-23	CACAO		comment=CACAO_COMMENT:Figure 3a,b|comment=CACAO_GONUTS_URL:http://gowiki.tamu.edu/wiki/index.php/Special:CACAO/annotation/2008|comment=CACAO_GONUTS_USER:Lrodgers	regulation of phosphorelay signal transduction system	biological_process	1140	Bacteria	1140	Bacteria	<not present>	Cyanobacteria	<not present>	Synechococcales	Synechococcaceae	Synechococcus	Synechococcus elongatus (strain PCC 7942) (Anacystis nidulans R2)	Synechococcus elongatus	Lrodgers	http://gowiki.tamu.edu/wiki/index.php/Special:CACAO/annotation/2008
UniProt	E0TZB4	part_of	GO:0030428	PMID:18573169	IDA			2011-09-25	CACAO		comment=CACAO_COMMENT:Figure 1.|comment=CACAO_GONUTS_URL:http://gowiki.tamu.edu/wiki/index.php/Special:CACAO/annotation/2010|comment=CACAO_GONUTS_USER:Nkogekar	cell septum	cellular_component	655816	Bacteria	655816	Bacteria	<not present>	Firmicutes	Bacilli	Bacillales	Bacillaceae	Bacillus	Bacillus subtilis subsp	Bacillus subtilis	Nkogekar	http://gowiki.tamu.edu/wiki/index.php/Special:CACAO/annotation/2010
UniProt	E0TZB5	part_of	GO:0009295	PMID:18573169	IMP			2011-09-25	CACAO		comment=CACAO_COMMENT:Figure 5.|comment=CACAO_GONUTS_URL:http://gowiki.tamu.edu/wiki/index.php/Special:CACAO/annotation/2011|comment=CACAO_GONUTS_USER:Nkogekar	nucleoid	cellular_component	655816	Bacteria	655816	Bacteria	<not present>	Firmicutes	Bacilli	Bacillales	Bacillaceae	Bacillus	Bacillus subtilis subsp	Bacillus subtilis	Nkogekar	http://gowiki.tamu.edu/wiki/index.php/Special:CACAO/annotation/2011
UniProt	E0TZB5	involved_in	GO:0006355	PMID:18573169	IEP			2011-09-25	CACAO		comment=CACAO_COMMENT:Figure 6B.|comment=CACAO_GONUTS_URL:http://gowiki.tamu.edu/wiki/index.php/Special:CACAO/annotation/2012|comment=CACAO_GONUTS_USER:Nkogekar	regulation of transcription, DNA-templated	biological_process	655816	Bacteria	655816	Bacteria	<not present>	Firmicutes	Bacilli	Bacillales	Bacillaceae	Bacillus	Bacillus subtilis subsp	Bacillus subtilis	Nkogekar	http://gowiki.tamu.edu/wiki/index.php/Special:CACAO/annotation/2012
UniProt	P17865	part_of	GO:0030428	PMID:18573169	IDA			2011-09-23	CACAO		comment=CACAO_COMMENT:Fig. 1|comment=CACAO_GONUTS_URL:http://gowiki.tamu.edu/wiki/index.php/Special:CACAO/annotation/2014|comment=CACAO_GONUTS_USER:Nkogekar	cell septum	cellular_component	224308	Bacteria	224308	Bacteria	<not present>	Firmicutes	Bacilli	Bacillales	Bacillaceae	Bacillus	Bacillus subtilis (strain 168)	Bacillus subtilis	Nkogekar	http://gowiki.tamu.edu/wiki/index.php/Special:CACAO/annotation/2014
UniProt	P17865	involved_in	GO:0051301	PMID:18573169	IMP			2011-09-25	CACAO		comment=CACAO_COMMENT:Fig. 2|comment=CACAO_GONUTS_URL:http://gowiki.tamu.edu/wiki/index.php/Special:CACAO/annotation/2015|comment=CACAO_GONUTS_USER:Nkogekar	cell division	biological_process	224308	Bacteria	224308	Bacteria	<not present>	Firmicutes	Bacilli	Bacillales	Bacillaceae	Bacillus	Bacillus subtilis (strain 168)	Bacillus subtilis	Nkogekar	http://gowiki.tamu.edu/wiki/index.php/Special:CACAO/annotation/2015
UniProt	P37478	involved_in	GO:0006355	PMID:10878122	IMP			2011-09-24	CACAO		comment=CACAO_COMMENT:Figure 6 shows direct relationship between Yycf and the expression of P1 promoter of ftszAZ operon |comment=CACAO_GONUTS_URL:http://gowiki.tamu.edu/wiki/index.php/Special:CACAO/annotation/2016|comment=CACAO_GONUTS_USER:Helioslaw	regulation of transcription, DNA-templated	biological_process	224308	Bacteria	224308	Bacteria	<not present>	Firmicutes	Bacilli	Bacillales	Bacillaceae	Bacillus	Bacillus subtilis (strain 168)	Bacillus subtilis	Helioslaw	http://gowiki.tamu.edu/wiki/index.php/Special:CACAO/annotation/2016
UniProt	P27694	involved_in	GO:0006281	PMID:18469000	IMP			2011-09-24	CACAO		comment=CACAO_COMMENT:Figure 6|comment=CACAO_GONUTS_URL:http://gowiki.tamu.edu/wiki/index.php/Special:CACAO/annotation/2022|comment=CACAO_GONUTS_USER:Vchhabria	DNA repair	biological_process	9606	Eukaryota	9606	Eukaryota	Metazoa	Chordata	Mammalia	Primates	Hominidae	Homo	Homo sapiens (Human)	Homo sapiens	Vchhabria	http://gowiki.tamu.edu/wiki/index.php/Special:CACAO/annotation/2022
UniProt	Q94544	involved_in	GO:0030010	PMID:20237161	IMP			2011-09-24	CACAO		comment=CACAO_COMMENT:Figure 3|comment=CACAO_GONUTS_URL:http://gowiki.tamu.edu/wiki/index.php/Special:CACAO/annotation/2024|comment=CACAO_GONUTS_USER:Nliu	establishment of cell polarity	biological_process	7227	Eukaryota	7227	Eukaryota	Metazoa	Arthropoda	Insecta	Diptera	Drosophilidae	Drosophila	Drosophila melanogaster (Fruit fly)	Drosophila melanogaster	Nliu	http://gowiki.tamu.edu/wiki/index.php/Special:CACAO/annotation/2024
UniProt	P22336	involved_in	GO:0006281	PMID:7862153	IMP			2011-09-24	CACAO		comment=CACAO_COMMENT:Table 3|comment=CACAO_GONUTS_URL:http://gowiki.tamu.edu/wiki/index.php/Special:CACAO/annotation/2027|comment=CACAO_GONUTS_USER:Vchhabria	DNA repair	biological_process	559292	Eukaryota	559292	Eukaryota	Fungi	Ascomycota	Saccharomycetes	Saccharomycetales	Saccharomycetaceae	Saccharomyces	Saccharomyces cerevisiae (strain ATCC 204508 / S288c) (Baker's yeast)	Saccharomyces cerevisiae	Vchhabria	http://gowiki.tamu.edu/wiki/index.php/Special:CACAO/annotation/2027
UniProt	P22336	involved_in	GO:0043934	PMID:7862153	IMP			2011-09-24	CACAO		comment=CACAO_COMMENT:Table 6|comment=CACAO_GONUTS_URL:http://gowiki.tamu.edu/wiki/index.php/Special:CACAO/annotation/2028|comment=CACAO_GONUTS_USER:Vchhabria	sporulation	biological_process	559292	Eukaryota	559292	Eukaryota	Fungi	Ascomycota	Saccharomycetes	Saccharomycetales	Saccharomycetaceae	Saccharomyces	Saccharomyces cerevisiae (strain ATCC 204508 / S288c) (Baker's yeast)	Saccharomyces cerevisiae	Vchhabria	http://gowiki.tamu.edu/wiki/index.php/Special:CACAO/annotation/2028
UniProt	D5AQX9	involved_in	GO:0000160	PMID:10347192	IDA			2011-09-24	CACAO		comment=CACAO_COMMENT:Figures 2, 3|comment=CACAO_GONUTS_URL:http://gowiki.tamu.edu/wiki/index.php/Special:CACAO/annotation/2029|comment=CACAO_GONUTS_USER:Jcooper	phosphorelay signal transduction system	biological_process	272942	Bacteria	272942	Bacteria	<not present>	Proteobacteria	Alphaproteobacteria	Rhodobacterales	Rhodobacteraceae	Rhodobacter	Rhodobacter capsulatus (strain ATCC BAA-309 / NBRC 16581 / SB1003)	Rhodobacter capsulatus	Jcooper	http://gowiki.tamu.edu/wiki/index.php/Special:CACAO/annotation/2029
UniProt	P49959	enables	GO:0008408	PMID:9651580	IDA			2011-09-24	CACAO		comment=CACAO_COMMENT:Figure 2|comment=CACAO_GONUTS_URL:http://gowiki.tamu.edu/wiki/index.php/Special:CACAO/annotation/2030|comment=CACAO_GONUTS_USER:Vchhabria	3'-5' exonuclease activity	molecular_function	9606	Eukaryota	9606	Eukaryota	Metazoa	Chordata	Mammalia	Primates	Hominidae	Homo	Homo sapiens (Human)	Homo sapiens	Vchhabria	http://gowiki.tamu.edu/wiki/index.php/Special:CACAO/annotation/2030
UniProt	D5AQX9	enables	GO:0000156	PMID:10347192	IDA			2011-09-25	CACAO		comment=CACAO_COMMENT:Figure 5 shows DNA affinity|comment=CACAO_GONUTS_URL:http://gowiki.tamu.edu/wiki/index.php/Special:CACAO/annotation/2031|comment=CACAO_GONUTS_USER:Jcooper	phosphorelay response regulator activity	molecular_function	272942	Bacteria	272942	Bacteria	<not present>	Proteobacteria	Alphaproteobacteria	Rhodobacterales	Rhodobacteraceae	Rhodobacter	Rhodobacter capsulatus (strain ATCC BAA-309 / NBRC 16581 / SB1003)	Rhodobacter capsulatus	Jcooper	http://gowiki.tamu.edu/wiki/index.php/Special:CACAO/annotation/2031
UniProt	P49959	involved_in	GO:0006303	PMID:9651580	IDA			2011-09-24	CACAO		comment=CACAO_COMMENT:Figure 5|comment=CACAO_GONUTS_URL:http://gowiki.tamu.edu/wiki/index.php/Special:CACAO/annotation/2032|comment=CACAO_GONUTS_USER:Vchhabria	double-strand break repair via nonhomologous end joining	biological_process	9606	Eukaryota	9606	Eukaryota	Metazoa	Chordata	Mammalia	Primates	Hominidae	Homo	Homo sapiens (Human)	Homo sapiens	Vchhabria	http://gowiki.tamu.edu/wiki/index.php/Special:CACAO/annotation/2032
UniProt	P49959	enables	GO:0004520	PMID:9705271	IDA			2011-09-24	CACAO		comment=CACAO_COMMENT:Figure 2|comment=CACAO_GONUTS_URL:http://gowiki.tamu.edu/wiki/index.php/Special:CACAO/annotation/2033|comment=CACAO_GONUTS_USER:Vchhabria	endodeoxyribonuclease activity	molecular_function	9606	Eukaryota	9606	Eukaryota	Metazoa	Chordata	Mammalia	Primates	Hominidae	Homo	Homo sapiens (Human)	Homo sapiens	Vchhabria	http://gowiki.tamu.edu/wiki/index.php/Special:CACAO/annotation/2033
UniProt	P49959	enables	GO:0000014	PMID:9705271	IDA			2011-09-24	CACAO		comment=CACAO_COMMENT:Figures 3,4,5|comment=CACAO_GONUTS_URL:http://gowiki.tamu.edu/wiki/index.php/Special:CACAO/annotation/2035|comment=CACAO_GONUTS_USER:Vchhabria	single-stranded DNA endodeoxyribonuclease activity	molecular_function	9606	Eukaryota	9606	Eukaryota	Metazoa	Chordata	Mammalia	Primates	Hominidae	Homo	Homo sapiens (Human)	Homo sapiens	Vchhabria	http://gowiki.tamu.edu/wiki/index.php/Special:CACAO/annotation/2035
UniProt	P49959	enables	GO:0008408	PMID:9705271	IDA			2011-09-24	CACAO		comment=CACAO_COMMENT:Figure 5|comment=CACAO_GONUTS_URL:http://gowiki.tamu.edu/wiki/index.php/Special:CACAO/annotation/2036|comment=CACAO_GONUTS_USER:Vchhabria	3'-5' exonuclease activity	molecular_function	9606	Eukaryota	9606	Eukaryota	Metazoa	Chordata	Mammalia	Primates	Hominidae	Homo	Homo sapiens (Human)	Homo sapiens	Vchhabria	http://gowiki.tamu.edu/wiki/index.php/Special:CACAO/annotation/2036
UniProt	P37957	enables	GO:0004806	PMID:8396026	IDA			2011-09-24	CACAO		comment=CACAO_COMMENT:Table 2 shows esterase activity of estA lipase |comment=CACAO_GONUTS_URL:http://gowiki.tamu.edu/wiki/index.php/Special:CACAO/annotation/2037|comment=CACAO_GONUTS_USER:Helioslaw	triglyceride lipase activity	molecular_function	224308	Bacteria	224308	Bacteria	<not present>	Firmicutes	Bacilli	Bacillales	Bacillaceae	Bacillus	Bacillus subtilis (strain 168)	Bacillus subtilis	Helioslaw	http://gowiki.tamu.edu/wiki/index.php/Special:CACAO/annotation/2037
UniProt	Q94544	part_of	GO:0000145	PMID:20237161	IMP			2011-09-25	CACAO		comment=CACAO_COMMENT:Figure 5, Figure 6|comment=CACAO_GONUTS_URL:http://gowiki.tamu.edu/wiki/index.php/Special:CACAO/annotation/2038|comment=CACAO_GONUTS_USER:Nliu	exocyst	cellular_component	7227	Eukaryota	7227	Eukaryota	Metazoa	Arthropoda	Insecta	Diptera	Drosophilidae	Drosophila	Drosophila melanogaster (Fruit fly)	Drosophila melanogaster	Nliu	http://gowiki.tamu.edu/wiki/index.php/Special:CACAO/annotation/2038
UniProt	P03018	enables	GO:0003678	PMID:2942537	IDA			2011-09-24	CACAO		comment=CACAO_COMMENT:Figure 3 shows that Helicase II translocates along single-stranded DNA\nin the 3' to 5' direction|comment=CACAO_GONUTS_URL:http://gowiki.tamu.edu/wiki/index.php/Special:CACAO/annotation/2039|comment=CACAO_GONUTS_USER:Afg8920	DNA helicase activity	molecular_function	83333	Bacteria	83333	Bacteria	<not present>	Proteobacteria	Gammaproteobacteria	Enterobacterales	Enterobacteriaceae	Escherichia	Escherichia coli (strain K12)	Escherichia coli	Afg8920	http://gowiki.tamu.edu/wiki/index.php/Special:CACAO/annotation/2039
UniProt	P01347	involved_in	GO:0042127	PMID:15498891	IMP			2011-09-24	CACAO		comment=CACAO_COMMENT:In figure 4, the authors demonstrate that the neutralization of endogenous relaxin during late pregnancy has a negative effect on cervical epithelial and stromal cell proliferation.\n|comment=CACAO_GONUTS_URL:http://gowiki.tamu.edu/wiki/index.php/Special:CACAO/annotation/2042|comment=CACAO_GONUTS_USER:JmicG	regulation of cell population proliferation	biological_process	10116	Eukaryota	10116	Eukaryota	Metazoa	Chordata	Mammalia	Rodentia	Muridae	Rattus	Rattus norvegicus (Rat)	Rattus norvegicus	JmicG	http://gowiki.tamu.edu/wiki/index.php/Special:CACAO/annotation/2042
UniProt	P01347	involved_in	GO:0043066	PMID:15498891	IMP			2011-09-24	CACAO		comment=CACAO_COMMENT:In figure 6, the authors demonstrate that the neutralization of endogenous relaxin during late pregnancy increases apoptosis in cervical epithelial and stromal tissue.|comment=CACAO_GONUTS_URL:http://gowiki.tamu.edu/wiki/index.php/Special:CACAO/annotation/2046|comment=CACAO_GONUTS_USER:JmicG	negative regulation of apoptotic process	biological_process	10116	Eukaryota	10116	Eukaryota	Metazoa	Chordata	Mammalia	Rodentia	Muridae	Rattus	Rattus norvegicus (Rat)	Rattus norvegicus	JmicG	http://gowiki.tamu.edu/wiki/index.php/Special:CACAO/annotation/2046
UniProt	Q8QHA5	involved_in	GO:0045002	PMID:18820296	IDA			2011-09-24	CACAO		comment=CACAO_COMMENT:Figure 6|comment=CACAO_GONUTS_URL:http://gowiki.tamu.edu/wiki/index.php/Special:CACAO/annotation/2047|comment=CACAO_GONUTS_USER:Vchhabria	double-strand break repair via single-strand annealing	biological_process	8355	Eukaryota	8355	Eukaryota	Metazoa	Chordata	Amphibia	Anura	Pipidae	Xenopus	Xenopus laevis (African clawed frog)	Xenopus laevis	Vchhabria	http://gowiki.tamu.edu/wiki/index.php/Special:CACAO/annotation/2047
UniProt	P0A812	enables	GO:0003678	PMID:8433990	IDA			2011-09-24	CACAO		comment=CACAO_COMMENT:Figure one shows the catalyzed unwinding of the oligonucleotide from the single-stranded circle|comment=CACAO_GONUTS_URL:http://gowiki.tamu.edu/wiki/index.php/Special:CACAO/annotation/2048|comment=CACAO_GONUTS_USER:Afg8920	DNA helicase activity	molecular_function	83333	Bacteria	83333	Bacteria	<not present>	Proteobacteria	Gammaproteobacteria	Enterobacterales	Enterobacteriaceae	Escherichia	Escherichia coli (strain K12)	Escherichia coli	Afg8920	http://gowiki.tamu.edu/wiki/index.php/Special:CACAO/annotation/2048
UniProt	P04090	involved_in	GO:0050790	PMID:16049981	IDA			2011-09-24	CACAO		comment=CACAO_COMMENT:In figure 6A, the authors demonstrate that the addition of human relaxin increases the activity of matrix metalloproteinase activity in human prostate tumor cells.\n|comment=CACAO_GONUTS_URL:http://gowiki.tamu.edu/wiki/index.php/Special:CACAO/annotation/2049|comment=CACAO_GONUTS_USER:JmicG	regulation of catalytic activity	biological_process	9606	Eukaryota	9606	Eukaryota	Metazoa	Chordata	Mammalia	Primates	Hominidae	Homo	Homo sapiens (Human)	Homo sapiens	JmicG	http://gowiki.tamu.edu/wiki/index.php/Special:CACAO/annotation/2049
UniProt	Q9Z2X8	part_of	GO:0005884	PMID:14764898	IDA			2011-09-24	CACAO		comment=CACAO_COMMENT:Figure 1|comment=CACAO_GONUTS_URL:http://gowiki.tamu.edu/wiki/index.php/Special:CACAO/annotation/2050|comment=CACAO_GONUTS_USER:Alonsonj	actin filament	cellular_component	10090	Eukaryota	10090	Eukaryota	Metazoa	Chordata	Mammalia	Rodentia	Muridae	Mus	Mus musculus (Mouse)	Mus musculus	Alonsonj	http://gowiki.tamu.edu/wiki/index.php/Special:CACAO/annotation/2050
UniProt	P01348	involved_in	GO:0050679	PMID:16956745	IDA			2011-09-24	CACAO		comment=CACAO_COMMENT:In figure 6, the authors demonstrate that porcine relaxin increases the proportion of cells that are positive for proliferating cell nuclear antigen, indicating cell proliferation. |comment=CACAO_GONUTS_URL:http://gowiki.tamu.edu/wiki/index.php/Special:CACAO/annotation/2051|comment=CACAO_GONUTS_USER:JmicG	positive regulation of epithelial cell proliferation	biological_process	9823	Eukaryota	9823	Eukaryota	Metazoa	Chordata	Mammalia	<not present>	Suidae	Sus	Sus scrofa (Pig)	Sus scrofa	JmicG	http://gowiki.tamu.edu/wiki/index.php/Special:CACAO/annotation/2051
UniProt	B3FTL1	enables	GO:0003825	PMID:19651856	IMP			2011-09-25	CACAO		comment=CACAO_COMMENT:Figure 2, Table 3. Trehalose production is completely suppressed in tps1 mutants. Additionally the intermediate T6P is found in the wt but not in the tps1 mutants. Mutants of the second gene in the biosynthetic pathway tps2 have accumulated T6P levels indicating that the previous tps1 step is creating T6P.|comment=CACAO_GONUTS_URL:http://gowiki.tamu.edu/wiki/index.php/Specia…	alpha,alpha-trehalose-phosphate synthase (UDP-forming) activity	molecular_function	552467	Eukaryota	552467	Eukaryota	Fungi	Basidiomycota	Tremellomycetes	Tremellales	Cryptococcaceae	Cryptococcus	Cryptococcus gattii (Filobasidiella gattii) (Cryptococcusbacillisporus)	Cryptococcus gattii VGIII	Lrodgers	http://gowiki.tamu.edu/wiki/index.php/Special:CACAO/annotation/2054
UniProt	A3DBH0	enables	GO:0016987	PMID:20937888	IDA			2011-09-25	CACAO		comment=CACAO_COMMENT:Fig. 4. In vitro runoff transcription assay with purified C. thermocellum RNA polymerase and linear DNA containing the putative œÉI1 promoter sequence resulted in transcription from the sigI1 and celS promoters.|comment=CACAO_GONUTS_URL:http://gowiki.tamu.edu/wiki/index.php/Special:CACAO/annotation/2055|comment=CACAO_GONUTS_USER:Lguthrie	sigma factor activity	molecular_function	203119	Bacteria	203119	Bacteria	<not present>	Firmicutes	Clostridia	Clostridiales	Hungateiclostridiaceae	Hungateiclostridium	Clostridium thermocellum (strain ATCC 27405 / DSM 1237 / NBRC 103400 /NCIMB 10682 / NRRL B-4536 / VPI 7372) (Ruminiclostridiumthermocellum)	Hungateiclostridium thermocellum	Lguthrie	http://gowiki.tamu.edu/wiki/index.php/Special:CACAO/annotation/2055
UniProt	P10605	involved_in	GO:0046718	PMID:15831716	IMP			2011-09-25	CACAO		comment=CACAO_COMMENT:Fig. 1, murine CatB is an essential host factor for EboV GP-dependent entry.|comment=CACAO_GONUTS_URL:http://gowiki.tamu.edu/wiki/index.php/Special:CACAO/annotation/2056|comment=CACAO_GONUTS_USER:Oherrera	viral entry into host cell	biological_process	10090	Eukaryota	10090	Eukaryota	Metazoa	Chordata	Mammalia	Rodentia	Muridae	Mus	Mus musculus (Mouse)	Mus musculus	Oherrera	http://gowiki.tamu.edu/wiki/index.php/Special:CACAO/annotation/2056
UniProt	Q9GKL8	involved_in	GO:0046718	PMID:15831716	IMP			2011-09-25	CACAO		comment=CACAO_COMMENT:Fig. 1B and Fig. 2D\nCatL is not required for infection, but does enhance infection when CatB is activated.|comment=CACAO_GONUTS_URL:http://gowiki.tamu.edu/wiki/index.php/Special:CACAO/annotation/2059|comment=CACAO_GONUTS_USER:Oherrera	viral entry into host cell	biological_process	9534	Eukaryota	9534	Eukaryota	Metazoa	Chordata	Mammalia	Primates	Cercopithecidae	Chlorocebus	Chlorocebus aethiops (Green monkey) (Cercopithecus aethiops)	Chlorocebus aethiops	Oherrera	http://gowiki.tamu.edu/wiki/index.php/Special:CACAO/annotation/2059
UniProt	Q9L906	enables	GO:0016301	PMID:10347192	IDA			2011-09-25	CACAO		comment=CACAO_COMMENT: Figures 2,3|comment=CACAO_GONUTS_URL:http://gowiki.tamu.edu/wiki/index.php/Special:CACAO/annotation/2060|comment=CACAO_GONUTS_USER:Jcooper	kinase activity	molecular_function	1061	Bacteria	1061	Bacteria	<not present>	Proteobacteria	Alphaproteobacteria	Rhodobacterales	Rhodobacteraceae	Rhodobacter	Rhodobacter capsulatus (Rhodopseudomonas capsulata)	Rhodobacter capsulatus	Jcooper	http://gowiki.tamu.edu/wiki/index.php/Special:CACAO/annotation/2060
UniProt	Q9L906	involved_in	GO:0000160	PMID:10347192	IDA			2011-09-25	CACAO		comment=CACAO_COMMENT: Figures 2,3|comment=CACAO_GONUTS_URL:http://gowiki.tamu.edu/wiki/index.php/Special:CACAO/annotation/2061|comment=CACAO_GONUTS_USER:Jcooper	phosphorelay signal transduction system	biological_process	1061	Bacteria	1061	Bacteria	<not present>	Proteobacteria	Alphaproteobacteria	Rhodobacterales	Rhodobacteraceae	Rhodobacter	Rhodobacter capsulatus (Rhodopseudomonas capsulata)	Rhodobacter capsulatus	Jcooper	http://gowiki.tamu.edu/wiki/index.php/Special:CACAO/annotation/2061
UniProt	Q9L906	involved_in	GO:0046777	PMID:10347192	IDA			2011-09-25	CACAO		comment=CACAO_COMMENT:Figure 1|comment=CACAO_GONUTS_URL:http://gowiki.tamu.edu/wiki/index.php/Special:CACAO/annotation/2062|comment=CACAO_GONUTS_USER:Jcooper	protein autophosphorylation	biological_process	1061	Bacteria	1061	Bacteria	<not present>	Proteobacteria	Alphaproteobacteria	Rhodobacterales	Rhodobacteraceae	Rhodobacter	Rhodobacter capsulatus (Rhodopseudomonas capsulata)	Rhodobacter capsulatus	Jcooper	http://gowiki.tamu.edu/wiki/index.php/Special:CACAO/annotation/2062
UniProt	Q8A2Y3	involved_in	GO:0009758	PMID:16735464	IMP			2011-09-25	CACAO		comment=CACAO_COMMENT:Fig. 3. GeneChip analysis comparing differential gene expression during in the glycotic pathway in WT and BT3172 deficient mice demonstrated that the absence of BT3172 impairs glycolysis. BT3172 specifically affected alpha-mannosidase gene expression.|comment=CACAO_GONUTS_URL:http://gowiki.tamu.edu/wiki/index.php/Special:CACAO/annotation/2063|comment=CACAO_GONUTS_USER:Lguthr…	carbohydrate utilization	biological_process	226186	Bacteria	226186	Bacteria	<not present>	Bacteroidetes	Bacteroidia	Bacteroidales	Bacteroidaceae	Bacteroides	Bacteroides thetaiotaomicron (strain ATCC 29148 / DSM 2079 / NCTC10582 / E50 / VPI-5482)	Bacteroides thetaiotaomicron	Lguthrie	http://gowiki.tamu.edu/wiki/index.php/Special:CACAO/annotation/2063
UniProt	O09107	involved_in	GO:2000018	PMID:10319319	IMP			2011-09-25	CACAO		comment=CACAO_COMMENT:In figure 3 A&C, the authors demonstrate that homozygous mutant male mice, deficient in INSL3, exhibited bilateral cryptorchid testes located high in the abdomen.|comment=CACAO_GONUTS_URL:http://gowiki.tamu.edu/wiki/index.php/Special:CACAO/annotation/2065|comment=CACAO_GONUTS_USER:JmicG	regulation of male gonad development	biological_process	10090	Eukaryota	10090	Eukaryota	Metazoa	Chordata	Mammalia	Rodentia	Muridae	Mus	Mus musculus (Mouse)	Mus musculus	JmicG	http://gowiki.tamu.edu/wiki/index.php/Special:CACAO/annotation/2065
UniProt	Q90460	involved_in	GO:0010628	PMID:21073867	IMP			2011-09-25	CACAO		comment=CACAO_COMMENT:In alcama morphants, the expression of hand2, dlx3b, dlx5a and dlx6a is strongly reduced in the first and the posterior arches, and mildly reduced in the second arch at 30 hpf (Fig. 4B, E, H, K).|comment=CACAO_GONUTS_URL:http://gowiki.tamu.edu/wiki/index.php/Special:CACAO/annotation/2068|comment=CACAO_GONUTS_USER:Tamieka	positive regulation of gene expression	biological_process	7955	Eukaryota	7955	Eukaryota	Metazoa	Chordata	Actinopteri	Cypriniformes	Cyprinidae	Danio	Danio rerio (Zebrafish) (Brachydanio rerio)	Danio rerio	Tamieka	http://gowiki.tamu.edu/wiki/index.php/Special:CACAO/annotation/2068
UniProt	Q1KHF9	involved_in	GO:0060536	PMID:21073867	IGI	UniProtKB:Q90460		2011-09-25	CACAO		comment=CACAO_COMMENT:Particularly striking is the similarity of alcama morphants to furinA‚àí/‚àí mutants (Fig. 2 E).|comment=CACAO_GONUTS_URL:http://gowiki.tamu.edu/wiki/index.php/Special:CACAO/annotation/2069|comment=CACAO_GONUTS_USER:Tamieka	cartilage morphogenesis	biological_process	7955	Eukaryota	7955	Eukaryota	Metazoa	Chordata	Actinopteri	Cypriniformes	Cyprinidae	Danio	Danio rerio (Zebrafish) (Brachydanio rerio)	Danio rerio	Tamieka	http://gowiki.tamu.edu/wiki/index.php/Special:CACAO/annotation/2069
UniProt	Q9I8G3	involved_in	GO:0050714	PMID:21073867	IMP			2011-09-25	CACAO		comment=CACAO_COMMENT:edn1 RNA injection results in more than 50% increase in Alcama protein in WT and edn1‚àí/‚àí mutants (Fig. 3G)|comment=CACAO_GONUTS_URL:http://gowiki.tamu.edu/wiki/index.php/Special:CACAO/annotation/2071|comment=CACAO_GONUTS_USER:Tamieka	positive regulation of protein secretion	biological_process	7955	Eukaryota	7955	Eukaryota	Metazoa	Chordata	Actinopteri	Cypriniformes	Cyprinidae	Danio	Danio rerio (Zebrafish) (Brachydanio rerio)	Danio rerio	Tamieka	http://gowiki.tamu.edu/wiki/index.php/Special:CACAO/annotation/2071
UniProt	Q9I8G3	involved_in	GO:0032435	PMID:21073867	IMP			2011-09-25	CACAO		comment=CACAO_COMMENT:To test whether Edn1 stabilizes Alcama protein by interfering with its degradation by the proteasome, we treated edn1‚àí/‚àí larvae with the proteasome inhibitor MG132 and measured Alcama levels. Alcama levels in the pharyngeal pouches increased by more than 300% upon treatment with MG-132\n(Fig. 3H)\n|comment=CACAO_GONUTS_URL:http://gowiki.tamu.edu/wiki/index.php/Special:CA…	negative regulation of proteasomal ubiquitin-dependent protein catabolic process	biological_process	7955	Eukaryota	7955	Eukaryota	Metazoa	Chordata	Actinopteri	Cypriniformes	Cyprinidae	Danio	Danio rerio (Zebrafish) (Brachydanio rerio)	Danio rerio	Tamieka	http://gowiki.tamu.edu/wiki/index.php/Special:CACAO/annotation/2072
UniProt	Q9I8G3	involved_in	GO:0045597	PMID:21073867	IMP			2011-09-25	CACAO		comment=CACAO_COMMENT:edn1 over-expression‚Ä¶‚Ä¶resulting in a 300% increase in the number of edn1‚àí/‚àí mutants with dlx5a staining (sum of strong and partial) (Fig. 5D).\n|comment=CACAO_GONUTS_URL:http://gowiki.tamu.edu/wiki/index.php/Special:CACAO/annotation/2073|comment=CACAO_GONUTS_USER:Tamieka	positive regulation of cell differentiation	biological_process	7955	Eukaryota	7955	Eukaryota	Metazoa	Chordata	Actinopteri	Cypriniformes	Cyprinidae	Danio	Danio rerio (Zebrafish) (Brachydanio rerio)	Danio rerio	Tamieka	http://gowiki.tamu.edu/wiki/index.php/Special:CACAO/annotation/2073
UniProt	Q90478	involved_in	GO:0060536	PMID:21073867	IGI	UniProtKB:Q9I8G3		2011-09-25	CACAO		comment=CACAO_COMMENT:Phenotypically, nadl1.1 morphants are similar to alcama morphants: by 5 dpf they have a protruding lower jaw, cardiac edema and absent swim bladder (data not shown). Alcian blue staining reveals cartilage defects reminiscent of alcama morphants: mc and ch are changed in orientation and are fused to pq and hm, respectively (Fig. 6G‚ÄìH'). Injection of nadl1.1 MO into p53‚àí/‚…	cartilage morphogenesis	biological_process	7955	Eukaryota	7955	Eukaryota	Metazoa	Chordata	Actinopteri	Cypriniformes	Cyprinidae	Danio	Danio rerio (Zebrafish) (Brachydanio rerio)	Danio rerio	Tamieka	http://gowiki.tamu.edu/wiki/index.php/Special:CACAO/annotation/2074
UniProt	Q90478	involved_in	GO:0010628	PMID:21073867	IMP			2011-09-25	CACAO		comment=CACAO_COMMENT:Similar to alcama MO, nadl1.1MOaffects edn1-dependent gene expression: hand2 and dlx5a expression is strongly reduced in the arches with a more pronounced effect on the posterior arches\n(Fig. 6B‚ÄìE).\n|comment=CACAO_GONUTS_URL:http://gowiki.tamu.edu/wiki/index.php/Special:CACAO/annotation/2075|comment=CACAO_GONUTS_USER:Tamieka	positive regulation of gene expression	biological_process	7955	Eukaryota	7955	Eukaryota	Metazoa	Chordata	Actinopteri	Cypriniformes	Cyprinidae	Danio	Danio rerio (Zebrafish) (Brachydanio rerio)	Danio rerio	Tamieka	http://gowiki.tamu.edu/wiki/index.php/Special:CACAO/annotation/2075
UniProt	Q90460	involved_in	GO:0014033	PMID:21073867	IMP			2011-09-25	CACAO		comment=CACAO_COMMENT:Co-injection of alcama RNA with alcama MO decreases the number of affected individuals (absent dlx5a staining) to WT levels. The percentage of affected larvae is similar in WT and p53‚àí/‚àí mutants (Fig. S6D)|comment=CACAO_GONUTS_URL:http://gowiki.tamu.edu/wiki/index.php/Special:CACAO/annotation/2076|comment=CACAO_GONUTS_USER:Tamieka	neural crest cell differentiation	biological_process	7955	Eukaryota	7955	Eukaryota	Metazoa	Chordata	Actinopteri	Cypriniformes	Cyprinidae	Danio	Danio rerio (Zebrafish) (Brachydanio rerio)	Danio rerio	Tamieka	http://gowiki.tamu.edu/wiki/index.php/Special:CACAO/annotation/2076
UniProt	Q9GKL8	enables	GO:0004197	PMID:15831716	IMP			2011-09-25	CACAO		comment=CACAO_COMMENT:Fig. 1B and Fig. 2B|comment=CACAO_GONUTS_URL:http://gowiki.tamu.edu/wiki/index.php/Special:CACAO/annotation/2077|comment=CACAO_GONUTS_USER:Oherrera	cysteine-type endopeptidase activity	molecular_function	9534	Eukaryota	9534	Eukaryota	Metazoa	Chordata	Mammalia	Primates	Cercopithecidae	Chlorocebus	Chlorocebus aethiops (Green monkey) (Cercopithecus aethiops)	Chlorocebus aethiops	Oherrera	http://gowiki.tamu.edu/wiki/index.php/Special:CACAO/annotation/2077
UniProt	Q90460	involved_in	GO:0010770	PMID:21073867	IMP			2011-09-25	CACAO		comment=CACAO_COMMENT:5 dpf alcama morphants are characterized by a protruding lower jaw, cardiac edema and absence of swim bladder (Fig. 1G and I). Alcian blue staining of 5 dpf larvae revealed that the percentage of individuals with affected cartilage was equivalent in wild-type (WT) and the p53‚àí/‚àí mutant lines. alcama RNA can rescue the ventral cartilage defect caused by alcama knockdown (…	positive regulation of cell morphogenesis involved in differentiation	biological_process	7955	Eukaryota	7955	Eukaryota	Metazoa	Chordata	Actinopteri	Cypriniformes	Cyprinidae	Danio	Danio rerio (Zebrafish) (Brachydanio rerio)	Danio rerio	Tamieka	http://gowiki.tamu.edu/wiki/index.php/Special:CACAO/annotation/2078
UniProt	P47932	involved_in	GO:0007283	PMID:12861045	IMP			2011-09-25	CACAO		comment=CACAO_COMMENT:In figure 2 E,F,G &H, the authors demonstrate that there is a reduction in mature spermatozoa formation in seminiferous tubules of homozygous relaxin knockout mice. |comment=CACAO_GONUTS_URL:http://gowiki.tamu.edu/wiki/index.php/Special:CACAO/annotation/2083|comment=CACAO_GONUTS_USER:JmicG	spermatogenesis	biological_process	10090	Eukaryota	10090	Eukaryota	Metazoa	Chordata	Mammalia	Rodentia	Muridae	Mus	Mus musculus (Mouse)	Mus musculus	JmicG	http://gowiki.tamu.edu/wiki/index.php/Special:CACAO/annotation/2083
UniProt	P47932	involved_in	GO:0042981	PMID:12861045	IMP			2011-09-25	CACAO		comment=CACAO_COMMENT:In table 2, the authors demonstrate that homozygous relaxin knockout mice had more Bax and caspase-9 positive cells in the testis. |comment=CACAO_GONUTS_URL:http://gowiki.tamu.edu/wiki/index.php/Special:CACAO/annotation/2084|comment=CACAO_GONUTS_USER:JmicG	regulation of apoptotic process	biological_process	10090	Eukaryota	10090	Eukaryota	Metazoa	Chordata	Mammalia	Rodentia	Muridae	Mus	Mus musculus (Mouse)	Mus musculus	JmicG	http://gowiki.tamu.edu/wiki/index.php/Special:CACAO/annotation/2084
UniProt	P0AEU7	involved_in	GO:0022417	PMID:9914480	IDA			2011-09-25	CACAO		comment=CACAO_COMMENT:Fig. 4C shows the maturation on PhoE in Skp serum. Table 1 shows amount of PhoE folded based on incdreasing concentraions of Skp.|comment=CACAO_GONUTS_URL:http://gowiki.tamu.edu/wiki/index.php/Special:CACAO/annotation/2085|comment=CACAO_GONUTS_USER:AlexFrancis	protein maturation by protein folding	biological_process	83333	Bacteria	83333	Bacteria	<not present>	Proteobacteria	Gammaproteobacteria	Enterobacterales	Enterobacteriaceae	Escherichia	Escherichia coli (strain K12)	Escherichia coli	AlexFrancis	http://gowiki.tamu.edu/wiki/index.php/Special:CACAO/annotation/2085
UniProt	P39792	involved_in	GO:0006281	PMID:9642195	IMP			2011-09-25	CACAO		comment=CACAO_COMMENT:Figure 1a shows inability of mutant recU organism to survive in the presence of MMS while wild rec+ type cells are able to survive|comment=CACAO_GONUTS_URL:http://gowiki.tamu.edu/wiki/index.php/Special:CACAO/annotation/2087|comment=CACAO_GONUTS_USER:Helioslaw	DNA repair	biological_process	224308	Bacteria	224308	Bacteria	<not present>	Firmicutes	Bacilli	Bacillales	Bacillaceae	Bacillus	Bacillus subtilis (strain 168)	Bacillus subtilis	Helioslaw	http://gowiki.tamu.edu/wiki/index.php/Special:CACAO/annotation/2087
UniProt	P25774	enables	GO:0004197	PMID:8612130	IDA			2011-09-25	CACAO		comment=CACAO_COMMENT:Fig. 2, Fig. 4A, Fig. 5, and Fig. 6|comment=CACAO_GONUTS_URL:http://gowiki.tamu.edu/wiki/index.php/Special:CACAO/annotation/2088|comment=CACAO_GONUTS_USER:Oherrera	cysteine-type endopeptidase activity	molecular_function	9606	Eukaryota	9606	Eukaryota	Metazoa	Chordata	Mammalia	Primates	Hominidae	Homo	Homo sapiens (Human)	Homo sapiens	Oherrera	http://gowiki.tamu.edu/wiki/index.php/Special:CACAO/annotation/2088
UniProt	P47932	involved_in	GO:0060443	PMID:9886856	IMP			2011-09-25	CACAO		comment=CACAO_COMMENT:In table 1, the authors demonstrate that homozygous relaxin knockout mice displayed altered mammary gland morphogenesis. |comment=CACAO_GONUTS_URL:http://gowiki.tamu.edu/wiki/index.php/Special:CACAO/annotation/2091|comment=CACAO_GONUTS_USER:JmicG	mammary gland morphogenesis	biological_process	10090	Eukaryota	10090	Eukaryota	Metazoa	Chordata	Mammalia	Rodentia	Muridae	Mus	Mus musculus (Mouse)	Mus musculus	JmicG	http://gowiki.tamu.edu/wiki/index.php/Special:CACAO/annotation/2091
UniProt	P47932	involved_in	GO:0060618	PMID:9886856	IMP			2011-09-25	CACAO		comment=CACAO_COMMENT:In figure 6, the authors demonstrate that homozygous relaxin knockout mice displayed abnormal nipple development after parturition. |comment=CACAO_GONUTS_URL:http://gowiki.tamu.edu/wiki/index.php/Special:CACAO/annotation/2092|comment=CACAO_GONUTS_USER:JmicG	nipple development	biological_process	10090	Eukaryota	10090	Eukaryota	Metazoa	Chordata	Mammalia	Rodentia	Muridae	Mus	Mus musculus (Mouse)	Mus musculus	JmicG	http://gowiki.tamu.edu/wiki/index.php/Special:CACAO/annotation/2092
UniProt	O15118	involved_in	GO:0042632	PMID:9927649	IMP			2011-10-03	CACAO		comment=CACAO_COMMENT:Fig 1,2 and Table 1 shows NPC-1's role in correcting the over accumulation of choloesterol in lysosomes versus the defective mutant|comment=CACAO_GONUTS_URL:http://gowiki.tamu.edu/wiki/index.php/Special:CACAO/annotation/2094|comment=CACAO_GONUTS_USER:AlexFrancis	cholesterol homeostasis	biological_process	9606	Eukaryota	9606	Eukaryota	Metazoa	Chordata	Mammalia	Primates	Hominidae	Homo	Homo sapiens (Human)	Homo sapiens	AlexFrancis	http://gowiki.tamu.edu/wiki/index.php/Special:CACAO/annotation/2094
UniProt	P49768	involved_in	GO:0060999	PMID:21951279	IMP			2011-10-03	CACAO		comment=CACAO_COMMENT:Fig 1. clearly shows the difference between WT and mutant cortical layer density.|comment=CACAO_GONUTS_URL:http://gowiki.tamu.edu/wiki/index.php/Special:CACAO/annotation/2095|comment=CACAO_GONUTS_USER:Almond	positive regulation of dendritic spine development	biological_process	9606	Eukaryota	9606	Eukaryota	Metazoa	Chordata	Mammalia	Primates	Hominidae	Homo	Homo sapiens (Human)	Homo sapiens	Almond	http://gowiki.tamu.edu/wiki/index.php/Special:CACAO/annotation/2095
UniProt	P49011	involved_in	GO:0030514	PMID:8752214	IDA			2011-10-04	CACAO		comment=CACAO_COMMENT:Fig 1 shows noggins role in negative regulation of signal transduction. |comment=CACAO_GONUTS_URL:http://gowiki.tamu.edu/wiki/index.php/Special:CACAO/annotation/2096|comment=CACAO_GONUTS_USER:AlexFrancis	negative regulation of BMP signaling pathway	biological_process	8355	Eukaryota	8355	Eukaryota	Metazoa	Chordata	Amphibia	Anura	Pipidae	Xenopus	Xenopus laevis (African clawed frog)	Xenopus laevis	AlexFrancis	http://gowiki.tamu.edu/wiki/index.php/Special:CACAO/annotation/2096
UniProt	O34757	enables	GO:0004721	PMID:15090506	IDA			2011-10-04	CACAO		comment=CACAO_COMMENT:Fig. 3 A shows DesKC phosphatase activity|comment=CACAO_GONUTS_URL:http://gowiki.tamu.edu/wiki/index.php/Special:CACAO/annotation/2097|comment=CACAO_GONUTS_USER:Helioslaw	phosphoprotein phosphatase activity	molecular_function	224308	Bacteria	224308	Bacteria	<not present>	Firmicutes	Bacilli	Bacillales	Bacillaceae	Bacillus	Bacillus subtilis (strain 168)	Bacillus subtilis	Helioslaw	http://gowiki.tamu.edu/wiki/index.php/Special:CACAO/annotation/2097
UniProt	P68400	enables	GO:0004674	PMID:11035045	IMP			2011-10-04	CACAO		comment=CACAO_COMMENT:Figure three shows CK2 phosphorylates the C terminus of PTEN.\n|comment=CACAO_GONUTS_URL:http://gowiki.tamu.edu/wiki/index.php/Special:CACAO/annotation/2098|comment=CACAO_GONUTS_USER:Afg8920	protein serine/threonine kinase activity	molecular_function	9606	Eukaryota	9606	Eukaryota	Metazoa	Chordata	Mammalia	Primates	Hominidae	Homo	Homo sapiens (Human)	Homo sapiens	Afg8920	http://gowiki.tamu.edu/wiki/index.php/Special:CACAO/annotation/2098
UniProt	P07858	enables	GO:0008234	PMID:8612130	IDA			2011-10-04	CACAO		comment=CACAO_COMMENT:Fig. 1A|comment=CACAO_GONUTS_URL:http://gowiki.tamu.edu/wiki/index.php/Special:CACAO/annotation/2099|comment=CACAO_GONUTS_USER:Oherrera	cysteine-type peptidase activity	molecular_function	9606	Eukaryota	9606	Eukaryota	Metazoa	Chordata	Mammalia	Primates	Hominidae	Homo	Homo sapiens (Human)	Homo sapiens	Oherrera	http://gowiki.tamu.edu/wiki/index.php/Special:CACAO/annotation/2099
UniProt	O95267	involved_in	GO:0043406	PMID:15899849	IMP			2011-10-04	CACAO		comment=CACAO_COMMENT:Fig 4B. Erk1/Erk2 phosphorylation (via MAPK) was delayed and reduced in RasGRP1- mutants.|comment=CACAO_GONUTS_URL:http://gowiki.tamu.edu/wiki/index.php/Special:CACAO/annotation/2101|comment=CACAO_GONUTS_USER:Mkline	positive regulation of MAP kinase activity	biological_process	9606	Eukaryota	9606	Eukaryota	Metazoa	Chordata	Mammalia	Primates	Hominidae	Homo	Homo sapiens (Human)	Homo sapiens	Mkline	http://gowiki.tamu.edu/wiki/index.php/Special:CACAO/annotation/2101
UniProt	Q92831	enables	GO:0004402	PMID:16829519	IMP			2011-10-04	CACAO		comment=CACAO_COMMENT:Figure 4 demonstrates that PCAF-mediates acetylation of PTEN lysines 125 and 128.\n|comment=CACAO_GONUTS_URL:http://gowiki.tamu.edu/wiki/index.php/Special:CACAO/annotation/2102|comment=CACAO_GONUTS_USER:Afg8920	histone acetyltransferase activity	molecular_function	9606	Eukaryota	9606	Eukaryota	Metazoa	Chordata	Mammalia	Primates	Hominidae	Homo	Homo sapiens (Human)	Homo sapiens	Afg8920	http://gowiki.tamu.edu/wiki/index.php/Special:CACAO/annotation/2102
UniProt	O15118	involved_in	GO:0046718	PMID:21866101	IMP			2011-10-04	CACAO		comment=CACAO_COMMENT:Fig. 2B (infection) and 2C/2D (virus entry into cell)|comment=CACAO_GONUTS_URL:http://gowiki.tamu.edu/wiki/index.php/Special:CACAO/annotation/2104|comment=CACAO_GONUTS_USER:Oherrera	viral entry into host cell	biological_process	9606	Eukaryota	9606	Eukaryota	Metazoa	Chordata	Mammalia	Primates	Hominidae	Homo	Homo sapiens (Human)	Homo sapiens	Oherrera	http://gowiki.tamu.edu/wiki/index.php/Special:CACAO/annotation/2104
UniProt	O35604	involved_in	GO:0046718	PMID:21866101	IMP			2011-10-04	CACAO		comment=CACAO_COMMENT:Fig. 2C and Fig. 2D|comment=CACAO_GONUTS_URL:http://gowiki.tamu.edu/wiki/index.php/Special:CACAO/annotation/2106|comment=CACAO_GONUTS_USER:Oherrera	viral entry into host cell	biological_process	10090	Eukaryota	10090	Eukaryota	Metazoa	Chordata	Mammalia	Rodentia	Muridae	Mus	Mus musculus (Mouse)	Mus musculus	Oherrera	http://gowiki.tamu.edu/wiki/index.php/Special:CACAO/annotation/2106
UniProt	O00253	involved_in	GO:0060259	PMID:9311920	IMP			2011-10-04	CACAO		comment=CACAO_COMMENT:Based on Figure 4, which shows the difference in weight of mice with the gene and without.|comment=CACAO_GONUTS_URL:http://gowiki.tamu.edu/wiki/index.php/Special:CACAO/annotation/2111|comment=CACAO_GONUTS_USER:Emlarkin03	regulation of feeding behavior	biological_process	9606	Eukaryota	9606	Eukaryota	Metazoa	Chordata	Mammalia	Primates	Hominidae	Homo	Homo sapiens (Human)	Homo sapiens	Emlarkin03	http://gowiki.tamu.edu/wiki/index.php/Special:CACAO/annotation/2111
UniProt	O39828	enables	GO:0016779	PMID:10559333	IDA			2011-10-04	CACAO		comment=CACAO_COMMENT:Figure 4|comment=CACAO_GONUTS_URL:http://gowiki.tamu.edu/wiki/index.php/Special:CACAO/annotation/2112|comment=CACAO_GONUTS_USER:Rennymathew60	nucleotidyltransferase activity	molecular_function	291604	Viruses	291604	Viruses	<not present>	<not present>	<not present>	<not present>	Nanoviridae	Nanovirus	Faba bean necrotic yellows virus (isolate SV292-88) (FBNYV)	Faba bean necrotic yellows virus	Rennymathew60	http://gowiki.tamu.edu/wiki/index.php/Special:CACAO/annotation/2112
UniProt	Q99LM3	involved_in	GO:0045892	PMID:21771785	IDA			2011-10-04	CACAO		comment=CACAO_COMMENT:Proven in Figure 7B|comment=CACAO_GONUTS_URL:http://gowiki.tamu.edu/wiki/index.php/Special:CACAO/annotation/2113|comment=CACAO_GONUTS_USER:Gamertmac	negative regulation of transcription, DNA-templated	biological_process	10090	Eukaryota	10090	Eukaryota	Metazoa	Chordata	Mammalia	Rodentia	Muridae	Mus	Mus musculus (Mouse)	Mus musculus	Gamertmac	http://gowiki.tamu.edu/wiki/index.php/Special:CACAO/annotation/2113
UniProt	P05205	involved_in	GO:0000278	PMID:21966530	IDA			2011-10-04	CACAO		comment=CACAO_COMMENT:Fig 7. Treatment of S2 cells with HP1a dsRNA leads to a decrease in the number of cells in S phase and an apparent increase in the number of cells at both G1 and G2/M.|comment=CACAO_GONUTS_URL:http://gowiki.tamu.edu/wiki/index.php/Special:CACAO/annotation/2115|comment=CACAO_GONUTS_USER:Mdao3	mitotic cell cycle	biological_process	7227	Eukaryota	7227	Eukaryota	Metazoa	Arthropoda	Insecta	Diptera	Drosophilidae	Drosophila	Drosophila melanogaster (Fruit fly)	Drosophila melanogaster	Mdao3	http://gowiki.tamu.edu/wiki/index.php/Special:CACAO/annotation/2115
UniProt	P25774	involved_in	GO:0048002	PMID:8612130	IDA			2011-10-04	CACAO		comment=CACAO_COMMENT:Fig. 2, Fig. 5, and Fig. 6|comment=CACAO_GONUTS_URL:http://gowiki.tamu.edu/wiki/index.php/Special:CACAO/annotation/2117|comment=CACAO_GONUTS_USER:Oherrera	antigen processing and presentation of peptide antigen	biological_process	9606	Eukaryota	9606	Eukaryota	Metazoa	Chordata	Mammalia	Primates	Hominidae	Homo	Homo sapiens (Human)	Homo sapiens	Oherrera	http://gowiki.tamu.edu/wiki/index.php/Special:CACAO/annotation/2117
UniProt	Q13094	involved_in	GO:0045860	PMID:14624253	IEP			2011-10-04	CACAO		comment=CACAO_COMMENT:Figure 1, Fig 2BC, Fig 3CE|comment=CACAO_GONUTS_URL:http://gowiki.tamu.edu/wiki/index.php/Special:CACAO/annotation/2118|comment=CACAO_GONUTS_USER:Mkline	positive regulation of protein kinase activity	biological_process	9606	Eukaryota	9606	Eukaryota	Metazoa	Chordata	Mammalia	Primates	Hominidae	Homo	Homo sapiens (Human)	Homo sapiens	Mkline	http://gowiki.tamu.edu/wiki/index.php/Special:CACAO/annotation/2118
UniProt	O43561	involved_in	GO:0045860	PMID:14624253	IEP			2011-10-04	CACAO		comment=CACAO_COMMENT:Figure 1, 2BC, and Fig. 3C-E. Figure 3 in particular indicates that "proper localization and signaling through the adapter LAT are required for normal suppression of RAG gene expression".|comment=CACAO_GONUTS_URL:http://gowiki.tamu.edu/wiki/index.php/Special:CACAO/annotation/2120|comment=CACAO_GONUTS_USER:Mkline	positive regulation of protein kinase activity	biological_process	9606	Eukaryota	9606	Eukaryota	Metazoa	Chordata	Mammalia	Primates	Hominidae	Homo	Homo sapiens (Human)	Homo sapiens	Mkline	http://gowiki.tamu.edu/wiki/index.php/Special:CACAO/annotation/2120
UniProt	A1L461	involved_in	GO:0006281	PMID:21926160	IDA			2011-10-05	CACAO		comment=CACAO_COMMENT:See Figure 3 a-f (results of co-immunoprecipitation study) to see Rev1 and Pol zeta promote homologous recombination repair. |comment=CACAO_GONUTS_URL:http://gowiki.tamu.edu/wiki/index.php/Special:CACAO/annotation/2126|comment=CACAO_GONUTS_USER:CourtneyHunter	DNA repair	biological_process	9606	Eukaryota	9606	Eukaryota	Metazoa	Chordata	Mammalia	Primates	Hominidae	Homo	Homo sapiens (Human)	Homo sapiens	CourtneyHunter	http://gowiki.tamu.edu/wiki/index.php/Special:CACAO/annotation/2126
UniProt	P0C0U1	involved_in	GO:0035548	PMID:2195805	IMP			2011-10-06	CACAO		comment=CACAO_COMMENT:Fig 2 and 4. Protein PB1-F2 adversely affects IFN-Œ≤ release.|comment=CACAO_GONUTS_URL:http://gowiki.tamu.edu/wiki/index.php/Special:CACAO/annotation/2129|comment=CACAO_GONUTS_USER:Almond	negative regulation of interferon-beta secretion	biological_process	211044	Viruses	211044	Viruses	<not present>	Negarnaviricota	Insthoviricetes	Articulavirales	Orthomyxoviridae	Alphainfluenzavirus	Influenza A virus (strain A/Puerto Rico/8/1934 H1N1)	Influenza A virus	Almond	http://gowiki.tamu.edu/wiki/index.php/Special:CACAO/annotation/2129
UniProt	P35637	part_of	GO:0005634	PMID:21909421	IDA			2011-10-06	CACAO		comment=CACAO_COMMENT:Figure 2. Subcellular localization of FUS in prostate cancer cells|comment=CACAO_GONUTS_URL:http://gowiki.tamu.edu/wiki/index.php/Special:CACAO/annotation/2130|comment=CACAO_GONUTS_USER:Mdao3	nucleus	cellular_component	9606	Eukaryota	9606	Eukaryota	Metazoa	Chordata	Mammalia	Primates	Hominidae	Homo	Homo sapiens (Human)	Homo sapiens	Mdao3	http://gowiki.tamu.edu/wiki/index.php/Special:CACAO/annotation/2130
UniProt	P35637	enables	GO:0003713	PMID:21909421	IDA			2011-10-09	CACAO		comment=CACAO_COMMENT:Figure 1 establishes that FUS is complexed with AR. Figure 3 demonstrates that FUS possesses innate ability to regulate transcription. Figure 4 demonstrates that FUS modulates AR activity.|comment=CACAO_GONUTS_URL:http://gowiki.tamu.edu/wiki/index.php/Special:CACAO/annotation/2132|comment=CACAO_GONUTS_USER:Mdao3	transcription coactivator activity	molecular_function	9606	Eukaryota	9606	Eukaryota	Metazoa	Chordata	Mammalia	Primates	Hominidae	Homo	Homo sapiens (Human)	Homo sapiens	Mdao3	http://gowiki.tamu.edu/wiki/index.php/Special:CACAO/annotation/2132
UniProt	P24073	enables	GO:0004721	PMID:12920116	IDA			2011-10-07	CACAO		comment=CACAO_COMMENT:Figure 5 shows Fliy activity in dephosphorylation of Chey-P|comment=CACAO_GONUTS_URL:http://gowiki.tamu.edu/wiki/index.php/Special:CACAO/annotation/2133|comment=CACAO_GONUTS_USER:Helioslaw	phosphoprotein phosphatase activity	molecular_function	224308	Bacteria	224308	Bacteria	<not present>	Firmicutes	Bacilli	Bacillales	Bacillaceae	Bacillus	Bacillus subtilis (strain 168)	Bacillus subtilis	Helioslaw	http://gowiki.tamu.edu/wiki/index.php/Special:CACAO/annotation/2133
UniProt	P17904	enables	GO:0016989	PMID:8468294	IMP			2011-10-07	CACAO		comment=CACAO_COMMENT:Figure 4 shows a large increase in the sigma b protein in rsbW mutants|comment=CACAO_GONUTS_URL:http://gowiki.tamu.edu/wiki/index.php/Special:CACAO/annotation/2134|comment=CACAO_GONUTS_USER:Helioslaw	sigma factor antagonist activity	molecular_function	224308	Bacteria	224308	Bacteria	<not present>	Firmicutes	Bacilli	Bacillales	Bacillaceae	Bacillus	Bacillus subtilis (strain 168)	Bacillus subtilis	Helioslaw	http://gowiki.tamu.edu/wiki/index.php/Special:CACAO/annotation/2134
UniProt	O31502	enables	GO:0004143	PMID:17535816	IDA			2011-10-08	CACAO		comment=CACAO_COMMENT:Figure 4 B,C show Dgkb kinase activity|comment=CACAO_GONUTS_URL:http://gowiki.tamu.edu/wiki/index.php/Special:CACAO/annotation/2135|comment=CACAO_GONUTS_USER:Helioslaw	diacylglycerol kinase activity	molecular_function	224308	Bacteria	224308	Bacteria	<not present>	Firmicutes	Bacilli	Bacillales	Bacillaceae	Bacillus	Bacillus subtilis (strain 168)	Bacillus subtilis	Helioslaw	http://gowiki.tamu.edu/wiki/index.php/Special:CACAO/annotation/2135
UniProt	Q924X6	involved_in	GO:0021541	PMID:18778775	IMP			2011-10-09	CACAO		comment=CACAO_COMMENT:Figure 1 shows abnormal hippocampal cytoarchitecture of stratum pyramidale of CA1 region. Ammon gyrus definition includes the the CA1 and CA3 regions. There was abnormal structure in the caudal coronal (figure 1B) and sagittal section (figure 1D). The infra stratum pyramidale of knockout Lrp8 is closer to the fissure compared to wild type mice. \n|comment=CACAO_GONUTS_URL:ht…	ammon gyrus development	biological_process	10090	Eukaryota	10090	Eukaryota	Metazoa	Chordata	Mammalia	Rodentia	Muridae	Mus	Mus musculus (Mouse)	Mus musculus	Sejal	http://gowiki.tamu.edu/wiki/index.php/Special:CACAO/annotation/2136
UniProt	Q924X6	enables	GO:0038025	PMID:18778775	IMP			2011-10-09	CACAO		comment=CACAO_COMMENT:Reelin signal was measured in Lrp8 knockout mice by measuring Dab1 expression to examine neuron‚Äôs ability to transmit Reelin signal across plasma membrane. Quantitative immunofluorescence microscopy was used to determine levels of Dab1 expression. If neurons respond to Reelin, Dab1 expression is decreased whereas neurons that do not respond to Reelin, Dab1 expression is in…	reelin receptor activity	molecular_function	10090	Eukaryota	10090	Eukaryota	Metazoa	Chordata	Mammalia	Rodentia	Muridae	Mus	Mus musculus (Mouse)	Mus musculus	Sejal	http://gowiki.tamu.edu/wiki/index.php/Special:CACAO/annotation/2137
UniProt	Q924X6	involved_in	GO:0048813	PMID:18778775	IMP			2011-10-09	CACAO		comment=CACAO_COMMENT:Supplemental figure 3B: significant difference in primary and secondary dendritic branch length at early development of 4 DIV knockout Lrp8 mice.\nAlso figure 2C shows shorter dendrites in knockout than wild type. \n|comment=CACAO_GONUTS_URL:http://gowiki.tamu.edu/wiki/index.php/Special:CACAO/annotation/2138|comment=CACAO_GONUTS_USER:Sejal	dendrite morphogenesis	biological_process	10090	Eukaryota	10090	Eukaryota	Metazoa	Chordata	Mammalia	Rodentia	Muridae	Mus	Mus musculus (Mouse)	Mus musculus	Sejal	http://gowiki.tamu.edu/wiki/index.php/Special:CACAO/annotation/2138
UniProt	Q924X6	involved_in	GO:0007268	PMID:18778775	IMP			2011-10-09	CACAO		comment=CACAO_COMMENT:population excitatory postsynaptic potential (pEPSP) was measured in Lrp8 knockout mice, one amplitude peak was seen in mid distal apical dendrite region of pyramidal cells in stratum pyramidale of wild type mice (figure 3A)whereas figure 3B traces 2-4 shows Lrp8 knockout mice showed two distinct peaks. |comment=CACAO_GONUTS_URL:http://gowiki.tamu.edu/wiki/index.php/Special:…	chemical synaptic transmission	biological_process	10090	Eukaryota	10090	Eukaryota	Metazoa	Chordata	Mammalia	Rodentia	Muridae	Mus	Mus musculus (Mouse)	Mus musculus	Sejal	http://gowiki.tamu.edu/wiki/index.php/Special:CACAO/annotation/2139
UniProt	P98156	enables	GO:0038025	PMID:18778775	IMP			2011-10-08	CACAO		comment=CACAO_COMMENT:Reelin signal was measured in Vldlr knockout mice by measuring Dab1 expression to examine neuron‚Äôs ability to transmit Reelin signal across plasma membrane. Quantitative immunofluorescence microscopy was used to determine levels of Dab1 expression. If neurons respond to Reelin, Dab1 expression is decreased whereas neurons that do not respond to Reelin, Dab1 expression is i…	reelin receptor activity	molecular_function	10090	Eukaryota	10090	Eukaryota	Metazoa	Chordata	Mammalia	Rodentia	Muridae	Mus	Mus musculus (Mouse)	Mus musculus	Sejal	http://gowiki.tamu.edu/wiki/index.php/Special:CACAO/annotation/2140
UniProt	P98156	involved_in	GO:0048813	PMID:18778775	IMP			2011-10-08	CACAO		comment=CACAO_COMMENT:Supplemental figure 3B: significant difference in primary and secondary dendritic branch length at early development of 4 DIV knockout Vldlr mice. Also figure 2C shows shorter dendrites in knockout than wild type|comment=CACAO_GONUTS_URL:http://gowiki.tamu.edu/wiki/index.php/Special:CACAO/annotation/2141|comment=CACAO_GONUTS_USER:Sejal	dendrite morphogenesis	biological_process	10090	Eukaryota	10090	Eukaryota	Metazoa	Chordata	Mammalia	Rodentia	Muridae	Mus	Mus musculus (Mouse)	Mus musculus	Sejal	http://gowiki.tamu.edu/wiki/index.php/Special:CACAO/annotation/2141
UniProt	Q8BYM5	involved_in	GO:0051965	PMID:21642956	IMP			2011-10-09	CACAO		comment=CACAO_COMMENT:Figure 1F shows over expressed Nlgn3 in wild type mice increase synapse density compared to mutant R704C mutant Nlgn3 in transfected Cos cells in artificial synapse formation assays (figure 1C and D) and transfected neurons (Figure1E and F). In both assays wild type showed more number of synapse than mutant Nlgn3.|comment=CACAO_GONUTS_URL:http://gowiki.tamu.edu/wiki/index.ph…	positive regulation of synapse assembly	biological_process	10090	Eukaryota	10090	Eukaryota	Metazoa	Chordata	Mammalia	Rodentia	Muridae	Mus	Mus musculus (Mouse)	Mus musculus	Sejal	http://gowiki.tamu.edu/wiki/index.php/Special:CACAO/annotation/2142
UniProt	Q8BYM5	involved_in	GO:2000463	PMID:21642956	IMP			2011-10-09	CACAO		comment=CACAO_COMMENT:Whole cell voltage-clamp recording in hippocampal CA1 pyramidal neurons mutated Nlgn3 showed decreased frequency of mEPSCs but had no effect on mIPSC (seen in figure 4A-F). \n\nFigure 5A, B showed frequency EPSC was measured and showed decrease in excitatory synaptic strength in input-output experiments of mutated Nlgn3 compared to wild type. This was also conformed by measu…	positive regulation of excitatory postsynaptic potential	biological_process	10090	Eukaryota	10090	Eukaryota	Metazoa	Chordata	Mammalia	Rodentia	Muridae	Mus	Mus musculus (Mouse)	Mus musculus	Sejal	http://gowiki.tamu.edu/wiki/index.php/Special:CACAO/annotation/2144
UniProt	O88737	part_of	GO:0009986	PMID:21940441	IDA			2011-10-08	CACAO		comment=CACAO_COMMENT:After 24hour staining, bassoon was found on surface of IL1RAPL1 ECD domain coated bead,figure 2F and I. |comment=CACAO_GONUTS_URL:http://gowiki.tamu.edu/wiki/index.php/Special:CACAO/annotation/2152|comment=CACAO_GONUTS_USER:Sejal	cell surface	cellular_component	10090	Eukaryota	10090	Eukaryota	Metazoa	Chordata	Mammalia	Rodentia	Muridae	Mus	Mus musculus (Mouse)	Mus musculus	Sejal	http://gowiki.tamu.edu/wiki/index.php/Special:CACAO/annotation/2152
UniProt	P59823	part_of	GO:0030425	PMID:21940441	IDA			2011-10-09	CACAO		comment=CACAO_COMMENT:Figure 1A shows antibody of endogenous Il1rapl1 clustered at dendrites colocalized with Shank1 protein. |comment=CACAO_GONUTS_URL:http://gowiki.tamu.edu/wiki/index.php/Special:CACAO/annotation/2154|comment=CACAO_GONUTS_USER:Sejal	dendrite	cellular_component	10090	Eukaryota	10090	Eukaryota	Metazoa	Chordata	Mammalia	Rodentia	Muridae	Mus	Mus musculus (Mouse)	Mus musculus	Sejal	http://gowiki.tamu.edu/wiki/index.php/Special:CACAO/annotation/2154
UniProt	P59823	involved_in	GO:0097105	PMID:21940441	IMP			2011-10-08	CACAO		comment=CACAO_COMMENT:Knock down of Il1rapl1 by siRNA: Figure 1C shows decrease in Bassoon protein (presynaptic marker at the presynaptic active zone which is part of the plasma membrane of the presynaptic neuron). Also seen in figure 1D and E When the mouse Il1rapl1 was rescued synapse formation was restorde by increasing Bassoon marker. (figure 1C-E)|comment=CACAO_GONUTS_URL:http://gowiki.tamu.…	presynaptic membrane assembly	biological_process	10090	Eukaryota	10090	Eukaryota	Metazoa	Chordata	Mammalia	Rodentia	Muridae	Mus	Mus musculus (Mouse)	Mus musculus	Sejal	http://gowiki.tamu.edu/wiki/index.php/Special:CACAO/annotation/2155
UniProt	P59823	involved_in	GO:0050775	PMID:21940441	IMP			2011-10-09	CACAO		comment=CACAO_COMMENT:Knockdown of Il1rapl1 by siRNA: Figure 1C shows decrease in dendritic protrusion, also seen in figure 1D and E. When the mouse Il1rapl1 was rescued synapse formation was restore by increasing dendrite density (figure 1C-E)|comment=CACAO_GONUTS_URL:http://gowiki.tamu.edu/wiki/index.php/Special:CACAO/annotation/2156|comment=CACAO_GONUTS_USER:Sejal	positive regulation of dendrite morphogenesis	biological_process	10090	Eukaryota	10090	Eukaryota	Metazoa	Chordata	Mammalia	Rodentia	Muridae	Mus	Mus musculus (Mouse)	Mus musculus	Sejal	http://gowiki.tamu.edu/wiki/index.php/Special:CACAO/annotation/2156
UniProt	P59823	part_of	GO:0009986	PMID:21940441	IDA			2011-10-09	CACAO		comment=CACAO_COMMENT:HEK293T cells transfected with mouse Il1rapl1 co cultured on cortical neurons, after 24 hours there was an increase in Bassoon expression and VGluT1 on the surface of HEK293T (figure 2A,B). Immunostaining of Il1rapl1 and Bassoon co-localized on the surface of HEK293T cells. |comment=CACAO_GONUTS_URL:http://gowiki.tamu.edu/wiki/index.php/Special:CACAO/annotation/2157|comment=…	cell surface	cellular_component	10090	Eukaryota	10090	Eukaryota	Metazoa	Chordata	Mammalia	Rodentia	Muridae	Mus	Mus musculus (Mouse)	Mus musculus	Sejal	http://gowiki.tamu.edu/wiki/index.php/Special:CACAO/annotation/2157
UniProt	Q64487	involved_in	GO:0007157	PMID:21940441	IDA			2011-10-09	CACAO		comment=CACAO_COMMENT:Figure 4C, HEK293T cell transfected with mouse Il1rapl1 labeled with EGFP and Receptor-type tyrosine-protein phosphatase delta (R-PTP-delta)labeled with RFP. Cell aggregated into large clumps suggesting that both Il1rapl1 and R-PTP-delta function as heterophilic cell adhesion molecules. But cell expressing either Il1rapl1 or R-PTP-delta did not show homophilic aggregation.|c…	heterophilic cell-cell adhesion via plasma membrane cell adhesion molecules	biological_process	10090	Eukaryota	10090	Eukaryota	Metazoa	Chordata	Mammalia	Rodentia	Muridae	Mus	Mus musculus (Mouse)	Mus musculus	Sejal	http://gowiki.tamu.edu/wiki/index.php/Special:CACAO/annotation/2158
UniProt	P59823	involved_in	GO:0007157	PMID:21940441	IDA			2011-10-09	CACAO		comment=CACAO_COMMENT:Figure 4C, HEK293T cell transfected with mouse Il1rapl1 labeled with EGFP and Receptor-type tyrosine-protein phosphatase delta (R-PTP-delta)labeled with RFP. Cell aggregated into large clumps suggesting that both Il1rapl1 and R-PTP-delta function as heterophilic cell adhesion molecules. But cell expressing either Il1rapl1 or R-PTP-delta did not show homophilic aggregation.|c…	heterophilic cell-cell adhesion via plasma membrane cell adhesion molecules	biological_process	10090	Eukaryota	10090	Eukaryota	Metazoa	Chordata	Mammalia	Rodentia	Muridae	Mus	Mus musculus (Mouse)	Mus musculus	Sejal	http://gowiki.tamu.edu/wiki/index.php/Special:CACAO/annotation/2159
UniProt	Q64487	involved_in	GO:0097105	PMID:21940441	IMP			2011-10-09	CACAO		comment=CACAO_COMMENT:Transfected HEK293T with IL1RAPL-1 co-cultured with knockout Ptprd mouse cortical neurons. Bassoon marker (presynaptic marker at the presynaptic active zone which is part of the plasma membrane of the presynaptic neuron) was detected in wild type Ptprd mouse but in homozygous (figure 6A) and heterozygous (figure 6D) knockout Ptprd mice, bassoon expression was not detected.|c…	presynaptic membrane assembly	biological_process	10090	Eukaryota	10090	Eukaryota	Metazoa	Chordata	Mammalia	Rodentia	Muridae	Mus	Mus musculus (Mouse)	Mus musculus	Sejal	http://gowiki.tamu.edu/wiki/index.php/Special:CACAO/annotation/2160
UniProt	Q64487	involved_in	GO:0050775	PMID:21940441	IMP			2011-10-09	CACAO		comment=CACAO_COMMENT:Labeled neurons with FLAG-IL1RAPL1 co-cultured with mouse wild type or knockout Ptprd cortical neurons. There was an increase in number of dendritic protrusion with shank2 staining figure 7A-C in wild type but this increase was not seen in knockout Ptprd mice.\nSimilar results seen in figure 9A-D, showed decrease in spines density of basal dendrites in knockout Ptprd mice.|c…	positive regulation of dendrite morphogenesis	biological_process	10090	Eukaryota	10090	Eukaryota	Metazoa	Chordata	Mammalia	Rodentia	Muridae	Mus	Mus musculus (Mouse)	Mus musculus	Sejal	http://gowiki.tamu.edu/wiki/index.php/Special:CACAO/annotation/2161
UniProt	B3FTL2	enables	GO:0004805	PMID:19651856	IDA			2011-10-08	CACAO		comment=CACAO_COMMENT:Figure 2, Table 3|comment=CACAO_GONUTS_URL:http://gowiki.tamu.edu/wiki/index.php/Special:CACAO/annotation/2162|comment=CACAO_GONUTS_USER:Lrodgers	trehalose-phosphatase activity	molecular_function	552467	Eukaryota	552467	Eukaryota	Fungi	Basidiomycota	Tremellomycetes	Tremellales	Cryptococcaceae	Cryptococcus	Cryptococcus gattii (Filobasidiella gattii) (Cryptococcusbacillisporus)	Cryptococcus gattii VGIII	Lrodgers	http://gowiki.tamu.edu/wiki/index.php/Special:CACAO/annotation/2162
UniProt	Q059G6	enables	GO:0004805	PMID:19651856	IMP			2011-10-08	CACAO		comment=CACAO_COMMENT:Figure 2, Table 3|comment=CACAO_GONUTS_URL:http://gowiki.tamu.edu/wiki/index.php/Special:CACAO/annotation/2163|comment=CACAO_GONUTS_USER:Lrodgers	trehalose-phosphatase activity	molecular_function	235443	Eukaryota	235443	Eukaryota	Fungi	Basidiomycota	Tremellomycetes	Tremellales	Cryptococcaceae	Cryptococcus	Cryptococcus neoformans var	Cryptococcus neoformans	Lrodgers	http://gowiki.tamu.edu/wiki/index.php/Special:CACAO/annotation/2163
UniProt	Q9GKL8	involved_in	GO:0046718	PMID:16571833	IDA			2011-10-09	CACAO		comment=CACAO_COMMENT:Fig. 1A, 1C and Fig. 3(A,B,C)|comment=CACAO_GONUTS_URL:http://gowiki.tamu.edu/wiki/index.php/Special:CACAO/annotation/2167|comment=CACAO_GONUTS_USER:Oherrera	viral entry into host cell	biological_process	9534	Eukaryota	9534	Eukaryota	Metazoa	Chordata	Mammalia	Primates	Cercopithecidae	Chlorocebus	Chlorocebus aethiops (Green monkey) (Cercopithecus aethiops)	Chlorocebus aethiops	Oherrera	http://gowiki.tamu.edu/wiki/index.php/Special:CACAO/annotation/2167
UniProt	Q9GKL8	enables	GO:0004197	PMID:16571833	IDA			2011-10-09	CACAO		comment=CACAO_COMMENT:Fig. 2|comment=CACAO_GONUTS_URL:http://gowiki.tamu.edu/wiki/index.php/Special:CACAO/annotation/2168|comment=CACAO_GONUTS_USER:Oherrera	cysteine-type endopeptidase activity	molecular_function	9534	Eukaryota	9534	Eukaryota	Metazoa	Chordata	Mammalia	Primates	Cercopithecidae	Chlorocebus	Chlorocebus aethiops (Green monkey) (Cercopithecus aethiops)	Chlorocebus aethiops	Oherrera	http://gowiki.tamu.edu/wiki/index.php/Special:CACAO/annotation/2168
UniProt	O46598	enables	GO:0001618	PMID:21536871	IMP			2011-10-09	CACAO		comment=CACAO_COMMENT:Fig. 2A and Fig. 4(B,C,D)|comment=CACAO_GONUTS_URL:http://gowiki.tamu.edu/wiki/index.php/Special:CACAO/annotation/2169|comment=CACAO_GONUTS_USER:Oherrera	virus receptor activity	molecular_function	9534	Eukaryota	9534	Eukaryota	Metazoa	Chordata	Mammalia	Primates	Cercopithecidae	Chlorocebus	Chlorocebus aethiops (Green monkey) (Cercopithecus aethiops)	Chlorocebus aethiops	Oherrera	http://gowiki.tamu.edu/wiki/index.php/Special:CACAO/annotation/2169
UniProt	Q96D42	enables	GO:0001618	PMID:21536871	IDA			2011-10-09	CACAO		comment=CACAO_COMMENT:Fig. 2 (Except A), and Fig. 4E|comment=CACAO_GONUTS_URL:http://gowiki.tamu.edu/wiki/index.php/Special:CACAO/annotation/2170|comment=CACAO_GONUTS_USER:Oherrera	virus receptor activity	molecular_function	9606	Eukaryota	9606	Eukaryota	Metazoa	Chordata	Mammalia	Primates	Hominidae	Homo	Homo sapiens (Human)	Homo sapiens	Oherrera	http://gowiki.tamu.edu/wiki/index.php/Special:CACAO/annotation/2170
UniProt	Q9ZH73	involved_in	GO:0009405	PMID:9826365	IMP			2011-10-09	CACAO		comment=CACAO_COMMENT:Table 2 shows the varA deficient mutant has reduced expression of cholera toxin when compared to wild type, and varA mutant reverted to wild type.\n\nAdditionally, Table 4 shows that varA mutants have a lower competitive index in mice colonization. |comment=CACAO_GONUTS_URL:http://gowiki.tamu.edu/wiki/index.php/Special:CACAO/annotation/2177|comment=CACAO_GONUTS_USER:Vchhabria	pathogenesis	biological_process	666	Bacteria	666	Bacteria	<not present>	Proteobacteria	Gammaproteobacteria	Vibrionales	Vibrionaceae	Vibrio	Vibrio cholerae	Vibrio cholerae	Vchhabria	http://gowiki.tamu.edu/wiki/index.php/Special:CACAO/annotation/2177
UniProt	Q62053	involved_in	GO:0032570	PMID:10684792	IDA			2011-10-09	CACAO		comment=CACAO_COMMENT:Positive regulation shown in figure 4 |comment=CACAO_GONUTS_URL:http://gowiki.tamu.edu/wiki/index.php/Special:CACAO/annotation/2178|comment=CACAO_GONUTS_USER:Gamertmac	response to progesterone	biological_process	10090	Eukaryota	10090	Eukaryota	Metazoa	Chordata	Mammalia	Rodentia	Muridae	Mus	Mus musculus (Mouse)	Mus musculus	Gamertmac	http://gowiki.tamu.edu/wiki/index.php/Special:CACAO/annotation/2178
UniProt	Q15546	part_of	GO:0005794	PMID:21968647	IDA			2011-10-09	CACAO		comment=CACAO_COMMENT:When transiently transfected into Hela cells, N-terminally-tagged human PAQR10 and PAQR11 were both restricted to the Golgi apparatus and colocalized\nwith Golgin-97, a Golgi marker (Figure 1A). ‚Ä¶we found that the staining pattern of endogenous PAQR11 overlapped well with Golgin- 97 in A549 cells, which express high levels of PAQR11 (Figure 1B).\n|comment=CACAO_GONUTS_URL:…	Golgi apparatus	cellular_component	9606	Eukaryota	9606	Eukaryota	Metazoa	Chordata	Mammalia	Primates	Hominidae	Homo	Homo sapiens (Human)	Homo sapiens	Tamieka	http://gowiki.tamu.edu/wiki/index.php/Special:CACAO/annotation/2179
UniProt	Q15546	involved_in	GO:0045860	PMID:21968647	IDA			2011-10-09	CACAO		comment=CACAO_COMMENT:In HEK293T cells, overexpression of PAQR10 or PAQR11 dose-dependently increased the phosphorylation of ERK (Figure 1C). \n‚Ä¶the phosphorylation levels of ERK and p90RSK, a cytosolic target of ERK [40], were markedly reduced when both PAQR10 and PAQR11 were silenced (Figure 4A).\n|comment=CACAO_GONUTS_URL:http://gowiki.tamu.edu/wiki/index.php/Special:CACAO/annotation/2180|co…	positive regulation of protein kinase activity	biological_process	9606	Eukaryota	9606	Eukaryota	Metazoa	Chordata	Mammalia	Primates	Hominidae	Homo	Homo sapiens (Human)	Homo sapiens	Tamieka	http://gowiki.tamu.edu/wiki/index.php/Special:CACAO/annotation/2180
UniProt	Q15546	involved_in	GO:0032880	PMID:21968647	IDA			2011-10-09	CACAO		comment=CACAO_COMMENT:when coexpressed with Flag-tagged PAQR10 or PAQR11, the localization of HRas in the Golgi apparatus was significantly increased with a clear colocalization with PAQR10/PAQR11 and Golgin-97 (Figure 2A). Overexpression of PAQR10/PAQR11 also markedly\nincreased Golgi localization of NRas and KRas4A (Figure2B and 2C).\nIn MDCK cells, PAQR10 also elevated Golgi localization of HR…	regulation of protein localization	biological_process	9606	Eukaryota	9606	Eukaryota	Metazoa	Chordata	Mammalia	Primates	Hominidae	Homo	Homo sapiens (Human)	Homo sapiens	Tamieka	http://gowiki.tamu.edu/wiki/index.php/Special:CACAO/annotation/2181
UniProt	Q15546	enables	GO:0004672	PMID:21968647	IDA			2011-10-09	CACAO		comment=CACAO_COMMENT:In HEK293T cells, overexpression of PAQR10 or PAQR11 dose-dependently increased the phosphorylation of ERK (Figure\n1C).\n|comment=CACAO_GONUTS_URL:http://gowiki.tamu.edu/wiki/index.php/Special:CACAO/annotation/2182|comment=CACAO_GONUTS_USER:Tamieka	protein kinase activity	molecular_function	9606	Eukaryota	9606	Eukaryota	Metazoa	Chordata	Mammalia	Primates	Hominidae	Homo	Homo sapiens (Human)	Homo sapiens	Tamieka	http://gowiki.tamu.edu/wiki/index.php/Special:CACAO/annotation/2182
UniProt	Q15546	involved_in	GO:0045666	PMID:21968647	IDA			2011-10-09	CACAO		comment=CACAO_COMMENT:When PAQR10 or PAQR11 was expressed in PC12\ncells, either of them could significantly stimulate neurite outgrowth (Figure 7), a marker of PC12 cell differentiation.\n|comment=CACAO_GONUTS_URL:http://gowiki.tamu.edu/wiki/index.php/Special:CACAO/annotation/2183|comment=CACAO_GONUTS_USER:Tamieka	positive regulation of neuron differentiation	biological_process	9606	Eukaryota	9606	Eukaryota	Metazoa	Chordata	Mammalia	Primates	Hominidae	Homo	Homo sapiens (Human)	Homo sapiens	Tamieka	http://gowiki.tamu.edu/wiki/index.php/Special:CACAO/annotation/2183
UniProt	Q8IY49	involved_in	GO:0045860	PMID:21968647	IDA			2011-10-09	CACAO		comment=CACAO_COMMENT:In HEK293T cells, overexpression of PAQR10 or PAQR11 dose-dependently increased the phosphorylation of ERK (Figure 1C). \n‚Ä¶the phosphorylation levels of ERK and p90RSK, a cytosolic target of ERK [40], were markedly reduced when both PAQR10 and PAQR11 were silenced (Figure 4A).\n|comment=CACAO_GONUTS_URL:http://gowiki.tamu.edu/wiki/index.php/Special:CACAO/annotation/2185|co…	positive regulation of protein kinase activity	biological_process	9606	Eukaryota	9606	Eukaryota	Metazoa	Chordata	Mammalia	Primates	Hominidae	Homo	Homo sapiens (Human)	Homo sapiens	Tamieka	http://gowiki.tamu.edu/wiki/index.php/Special:CACAO/annotation/2185
UniProt	Q8IY49	involved_in	GO:0046579	PMID:21968647	IDA			2011-10-09	CACAO		comment=CACAO_COMMENT:We also examined the expression levels of a few target genes downstream of ERK signaling, including c-Fos, JunB and Egr-1 . Consistently, overexpression of PAQR10 elevated the expression levels of these genes in a dose-dependent manner (Figure 1Ewe found that PAQR10-activated ERK phosphorylation was abrogated by inhibitors that were specific for the Ras signaling cascade (Fi…	positive regulation of Ras protein signal transduction	biological_process	9606	Eukaryota	9606	Eukaryota	Metazoa	Chordata	Mammalia	Primates	Hominidae	Homo	Homo sapiens (Human)	Homo sapiens	Tamieka	http://gowiki.tamu.edu/wiki/index.php/Special:CACAO/annotation/2186
UniProt	Q8IY49	involved_in	GO:0032880	PMID:21968647	IDA			2011-10-09	CACAO		comment=CACAO_COMMENT:when coexpressed with Flag-tagged PAQR10 or PAQR11, the localization of HRas in the Golgi apparatus was significantly increased with a clear colocalization with PAQR10/PAQR11 and Golgin-97 (Figure 2A). Overexpression of PAQR10/PAQR11 also markedly\nincreased Golgi localization of NRas and KRas4A (Figure2B and 2C).\nIn MDCK cells, PAQR10 also elevated Golgi localization of HR…	regulation of protein localization	biological_process	9606	Eukaryota	9606	Eukaryota	Metazoa	Chordata	Mammalia	Primates	Hominidae	Homo	Homo sapiens (Human)	Homo sapiens	Tamieka	http://gowiki.tamu.edu/wiki/index.php/Special:CACAO/annotation/2187
UniProt	Q8IY49	enables	GO:0004672	PMID:21968647	IDA			2011-10-09	CACAO		comment=CACAO_COMMENT:In HEK293T cells, overexpression of PAQR10 or PAQR11 dose-dependently increased the phosphorylation of ERK (Figure 1C).|comment=CACAO_GONUTS_URL:http://gowiki.tamu.edu/wiki/index.php/Special:CACAO/annotation/2188|comment=CACAO_GONUTS_USER:Tamieka	protein kinase activity	molecular_function	9606	Eukaryota	9606	Eukaryota	Metazoa	Chordata	Mammalia	Primates	Hominidae	Homo	Homo sapiens (Human)	Homo sapiens	Tamieka	http://gowiki.tamu.edu/wiki/index.php/Special:CACAO/annotation/2188
UniProt	Q8IY49	involved_in	GO:0045666	PMID:21968647	IDA			2011-10-09	CACAO		comment=CACAO_COMMENT:When PAQR10 or PAQR11 was expressed in PC12\ncells, either of them could significantly stimulate neurite outgrowth (Figure 7), a marker of PC12 cell differentiation.\n|comment=CACAO_GONUTS_URL:http://gowiki.tamu.edu/wiki/index.php/Special:CACAO/annotation/2189|comment=CACAO_GONUTS_USER:Tamieka	positive regulation of neuron differentiation	biological_process	9606	Eukaryota	9606	Eukaryota	Metazoa	Chordata	Mammalia	Primates	Hominidae	Homo	Homo sapiens (Human)	Homo sapiens	Tamieka	http://gowiki.tamu.edu/wiki/index.php/Special:CACAO/annotation/2189
UniProt	P01112	part_of	GO:0005886	PMID:21968647	IDA			2011-10-09	CACAO		comment=CACAO_COMMENT:When HRas was overexpressed in Hela cells, it was\nlargely localized on the PM with a little Golgi localization\n(Figure 2A),\n|comment=CACAO_GONUTS_URL:http://gowiki.tamu.edu/wiki/index.php/Special:CACAO/annotation/2190|comment=CACAO_GONUTS_USER:Tamieka	plasma membrane	cellular_component	9606	Eukaryota	9606	Eukaryota	Metazoa	Chordata	Mammalia	Primates	Hominidae	Homo	Homo sapiens (Human)	Homo sapiens	Tamieka	http://gowiki.tamu.edu/wiki/index.php/Special:CACAO/annotation/2190
UniProt	P01112	part_of	GO:0005794	PMID:21968647	IDA			2011-10-09	CACAO		comment=CACAO_COMMENT:When HRas was overexpressed in Hela cells, it was\nlargely localized on the PM with a little Golgi localization\n(Figure 2A), (summarized in Figure 2E).\n|comment=CACAO_GONUTS_URL:http://gowiki.tamu.edu/wiki/index.php/Special:CACAO/annotation/2191|comment=CACAO_GONUTS_USER:Tamieka	Golgi apparatus	cellular_component	9606	Eukaryota	9606	Eukaryota	Metazoa	Chordata	Mammalia	Primates	Hominidae	Homo	Homo sapiens (Human)	Homo sapiens	Tamieka	http://gowiki.tamu.edu/wiki/index.php/Special:CACAO/annotation/2191
UniProt	P01111	part_of	GO:0005794	PMID:21968647	IDA			2011-10-09	CACAO		comment=CACAO_COMMENT:Overexpression of PAQR10/PAQR11 also markedly\nincreased Golgi localization of NRas and KRas4A (Figure2B and 2C), (summarized in Figure 2E).\n|comment=CACAO_GONUTS_URL:http://gowiki.tamu.edu/wiki/index.php/Special:CACAO/annotation/2192|comment=CACAO_GONUTS_USER:Tamieka	Golgi apparatus	cellular_component	9606	Eukaryota	9606	Eukaryota	Metazoa	Chordata	Mammalia	Primates	Hominidae	Homo	Homo sapiens (Human)	Homo sapiens	Tamieka	http://gowiki.tamu.edu/wiki/index.php/Special:CACAO/annotation/2192
UniProt	P27361	involved_in	GO:0070849	PMID:21968647	IDA			2011-10-09	CACAO		comment=CACAO_COMMENT:Overexpression of PAQR10 or PAQR11 also significantly\nenhanced and prolonged the phosphorylation\nof ERK upon EGF treatment (Figure 1D).\n|comment=CACAO_GONUTS_URL:http://gowiki.tamu.edu/wiki/index.php/Special:CACAO/annotation/2194|comment=CACAO_GONUTS_USER:Tamieka	response to epidermal growth factor	biological_process	9606	Eukaryota	9606	Eukaryota	Metazoa	Chordata	Mammalia	Primates	Hominidae	Homo	Homo sapiens (Human)	Homo sapiens	Tamieka	http://gowiki.tamu.edu/wiki/index.php/Special:CACAO/annotation/2194
UniProt	P43117	involved_in	GO:0032355	PMID:10684792	IDA			2011-10-09	CACAO		comment=CACAO_COMMENT:Positive regulation to estradiol-17Œ≤ from figure 7|comment=CACAO_GONUTS_URL:http://gowiki.tamu.edu/wiki/index.php/Special:CACAO/annotation/2195|comment=CACAO_GONUTS_USER:Gamertmac	response to estradiol	biological_process	10090	Eukaryota	10090	Eukaryota	Metazoa	Chordata	Mammalia	Rodentia	Muridae	Mus	Mus musculus (Mouse)	Mus musculus	Gamertmac	http://gowiki.tamu.edu/wiki/index.php/Special:CACAO/annotation/2195
UniProt	O95267	part_of	GO:0005794	PMID:21968647	IDA			2011-10-09	CACAO		comment=CACAO_COMMENT:Under the condition of serum starvation, RasGRP1 was predominantly diffusely distributed‚Ä¶with a small portion localized to the Golgi (Figure 5C). \nwhen PAQR10 or PAQR11 was coexpressed, the localization of RasGRP1 in the Golgi compartment\nwas profoundly increased under unstimulated condition\n(Figure 5C).\n|comment=CACAO_GONUTS_URL:http://gowiki.tamu.edu/wiki/index.php/S…	Golgi apparatus	cellular_component	9606	Eukaryota	9606	Eukaryota	Metazoa	Chordata	Mammalia	Primates	Hominidae	Homo	Homo sapiens (Human)	Homo sapiens	Tamieka	http://gowiki.tamu.edu/wiki/index.php/Special:CACAO/annotation/2199
UniProt	O95267	involved_in	GO:0001934	PMID:21968647	IDA			2011-10-09	CACAO		comment=CACAO_COMMENT:We found that the PAQR10/ PAQR11-induced ERK phosphorylation was inhibited by RasGRP1-specific siRNAs (Figure 5D). In Hela cells, RasGRP1-specific siRNA could also abrogate PAQR10/ PAQR11-mediated accumulation of GFP-RBD in the Golgi apparatus (Supplementary information, Figure S12)|comment=CACAO_GONUTS_URL:http://gowiki.tamu.edu/wiki/index.php/Special:CACAO/annotation/2200|…	positive regulation of protein phosphorylation	biological_process	9606	Eukaryota	9606	Eukaryota	Metazoa	Chordata	Mammalia	Primates	Hominidae	Homo	Homo sapiens (Human)	Homo sapiens	Tamieka	http://gowiki.tamu.edu/wiki/index.php/Special:CACAO/annotation/2200
UniProt	P29485	involved_in	GO:0045893	PMID:9435261	IGI	UniProtKB:A5F398		2011-10-09	CACAO		comment=CACAO_COMMENT:Figure 3.|comment=CACAO_GONUTS_URL:http://gowiki.tamu.edu/wiki/index.php/Special:CACAO/annotation/2201|comment=CACAO_GONUTS_USER:Vchhabria	positive regulation of transcription, DNA-templated	biological_process	243277	Bacteria	243277	Bacteria	<not present>	Proteobacteria	Gammaproteobacteria	Vibrionales	Vibrionaceae	Vibrio	Vibrio cholerae serotype O1 (strain ATCC 39315 / El Tor Inaba N16961)	Vibrio cholerae	Vchhabria	http://gowiki.tamu.edu/wiki/index.php/Special:CACAO/annotation/2201
UniProt	P30530	part_of	GO:0044228	PMID:21529875	IDA			2011-10-09	CACAO		comment=CACAO_COMMENT:Fig. 7 and Fig. 8|comment=CACAO_GONUTS_URL:http://gowiki.tamu.edu/wiki/index.php/Special:CACAO/annotation/2202|comment=CACAO_GONUTS_USER:Oherrera	host cell surface	cellular_component	9606	Eukaryota	9606	Eukaryota	Metazoa	Chordata	Mammalia	Primates	Hominidae	Homo	Homo sapiens (Human)	Homo sapiens	Oherrera	http://gowiki.tamu.edu/wiki/index.php/Special:CACAO/annotation/2202
UniProt	Q96D42	part_of	GO:0031514	PMID:21536871	IDA			2011-10-09	CACAO		comment=CACAO_COMMENT:Fig. 3A and Fig. 3F|comment=CACAO_GONUTS_URL:http://gowiki.tamu.edu/wiki/index.php/Special:CACAO/annotation/2209|comment=CACAO_GONUTS_USER:Oherrera	motile cilium	cellular_component	9606	Eukaryota	9606	Eukaryota	Metazoa	Chordata	Mammalia	Primates	Hominidae	Homo	Homo sapiens (Human)	Homo sapiens	Oherrera	http://gowiki.tamu.edu/wiki/index.php/Special:CACAO/annotation/2209
UniProt	O46598	part_of	GO:0031514	PMID:21536871	IDA			2011-10-09	CACAO		comment=CACAO_COMMENT:Fig. 3E|comment=CACAO_GONUTS_URL:http://gowiki.tamu.edu/wiki/index.php/Special:CACAO/annotation/2212|comment=CACAO_GONUTS_USER:Oherrera	motile cilium	cellular_component	9534	Eukaryota	9534	Eukaryota	Metazoa	Chordata	Mammalia	Primates	Cercopithecidae	Chlorocebus	Chlorocebus aethiops (Green monkey) (Cercopithecus aethiops)	Chlorocebus aethiops	Oherrera	http://gowiki.tamu.edu/wiki/index.php/Special:CACAO/annotation/2212
UniProt	P19573	part_of	GO:0042597	PMID:2170125	IDA			2011-10-23	CACAO		comment=CACAO_COMMENT:Figure 3. Columns 2 and 3 - Column 2 tracks seen (periplasmic) but not in column 3 (cytoplasmic).|comment=CACAO_GONUTS_URL:http://gowiki.tamu.edu/wiki/index.php/Special:CACAO/annotation/2225|comment=CACAO_GONUTS_USER:Tklein6	periplasmic space	cellular_component	316	Bacteria	316	Bacteria	<not present>	Proteobacteria	Gammaproteobacteria	Pseudomonadales	Pseudomonadaceae	Pseudomonas	Pseudomonas stutzeri (Pseudomonas perfectomarina)	Pseudomonas stutzeri	Tklein6	http://gowiki.tamu.edu/wiki/index.php/Special:CACAO/annotation/2225
UniProt	Q04507	enables	GO:0004497	PMID:16349014	IDA			2011-10-17	CACAO		comment=CACAO_COMMENT:Table 1|comment=CACAO_GONUTS_URL:http://gowiki.tamu.edu/wiki/index.php/Special:CACAO/annotation/2227|comment=CACAO_GONUTS_USER:Dhaase1	monooxygenase activity	molecular_function	228410	Bacteria	228410	Bacteria	<not present>	Proteobacteria	Betaproteobacteria	Nitrosomonadales	Nitrosomonadaceae	Nitrosomonas	Nitrosomonas europaea (strain ATCC 19718 / CIP 103999 / KCTC 2705 /NBRC 14298)	Nitrosomonas europaea	Dhaase1	http://gowiki.tamu.edu/wiki/index.php/Special:CACAO/annotation/2227
UniProt	P74677	enables	GO:0016966	PMID:11823206	IMP			2011-10-17	CACAO		comment=CACAO_COMMENT:Figure 2, Figure 4 demonstrates that in norB knockout mutants nitrous oxide does not get produced. |comment=CACAO_GONUTS_URL:http://gowiki.tamu.edu/wiki/index.php/Special:CACAO/annotation/2228|comment=CACAO_GONUTS_USER:Wwhitm2	nitric oxide reductase activity	molecular_function	1111708	Bacteria	1111708	Bacteria	<not present>	Cyanobacteria	<not present>	Synechococcales	Merismopediaceae	Synechocystis	Synechocystis sp	Synechocystis sp. PCC 6803	Wwhitm2	http://gowiki.tamu.edu/wiki/index.php/Special:CACAO/annotation/2228
UniProt	A1JHG0	enables	GO:0016966	PMID:9352929	IGI	UniProtKB:Q46R31		2011-10-23	CACAO		comment=CACAO_COMMENT:FIGURE 5 demonstrates that in the absence of norB (and norZ) the organism cannot preform anaerobic nitrification.|comment=CACAO_GONUTS_URL:http://gowiki.tamu.edu/wiki/index.php/Special:CACAO/annotation/2231|comment=CACAO_GONUTS_USER:Wwhitm2	nitric oxide reductase activity	molecular_function	106590	Bacteria	106590	Bacteria	<not present>	Proteobacteria	Betaproteobacteria	Burkholderiales	Burkholderiaceae	Cupriavidus	Cupriavidus necator (Alcaligenes eutrophus) (Ralstonia eutropha)	Cupriavidus necator	Wwhitm2	http://gowiki.tamu.edu/wiki/index.php/Special:CACAO/annotation/2231
UniProt	P00459	enables	GO:0016163	PMID:3477546	IMP			2011-10-17	CACAO		comment=CACAO_COMMENT:Table 1|comment=CACAO_GONUTS_URL:http://gowiki.tamu.edu/wiki/index.php/Special:CACAO/annotation/2232|comment=CACAO_GONUTS_USER:Slee55	nitrogenase activity	molecular_function	354	Bacteria	354	Bacteria	<not present>	Proteobacteria	Gammaproteobacteria	Pseudomonadales	Pseudomonadaceae	Azotobacter	Azotobacter vinelandii	Azotobacter vinelandii	Slee55	http://gowiki.tamu.edu/wiki/index.php/Special:CACAO/annotation/2232
UniProt	P14679	involved_in	GO:0042438	PMID:8126111	IDA			2011-10-17	CACAO		comment=CACAO_COMMENT:Based on the results in fig 5. |comment=CACAO_GONUTS_URL:http://gowiki.tamu.edu/wiki/index.php/Special:CACAO/annotation/2234|comment=CACAO_GONUTS_USER:Emlarkin03	melanin biosynthetic process	biological_process	9606	Eukaryota	9606	Eukaryota	Metazoa	Chordata	Mammalia	Primates	Hominidae	Homo	Homo sapiens (Human)	Homo sapiens	Emlarkin03	http://gowiki.tamu.edu/wiki/index.php/Special:CACAO/annotation/2234
UniProt	P48995	involved_in	GO:0042438	PMID:8126111	IDA			2011-10-17	CACAO		comment=CACAO_COMMENT:Based on the results in fig 5.|comment=CACAO_GONUTS_URL:http://gowiki.tamu.edu/wiki/index.php/Special:CACAO/annotation/2235|comment=CACAO_GONUTS_USER:Emlarkin03	melanin biosynthetic process	biological_process	9606	Eukaryota	9606	Eukaryota	Metazoa	Chordata	Mammalia	Primates	Hominidae	Homo	Homo sapiens (Human)	Homo sapiens	Emlarkin03	http://gowiki.tamu.edu/wiki/index.php/Special:CACAO/annotation/2235
UniProt	Q9KQU8	involved_in	GO:0071072	PMID:21771112	IMP			2011-10-18	CACAO		comment=CACAO_COMMENT:Figure 7, Figure 8|comment=CACAO_GONUTS_URL:http://gowiki.tamu.edu/wiki/index.php/Special:CACAO/annotation/2237|comment=CACAO_GONUTS_USER:Nliu	negative regulation of phospholipid biosynthetic process	biological_process	243277	Bacteria	243277	Bacteria	<not present>	Proteobacteria	Gammaproteobacteria	Vibrionales	Vibrionaceae	Vibrio	Vibrio cholerae serotype O1 (strain ATCC 39315 / El Tor Inaba N16961)	Vibrio cholerae	Nliu	http://gowiki.tamu.edu/wiki/index.php/Special:CACAO/annotation/2237
UniProt	Q66776	part_of	GO:0019028	PMID:21930350	IDA			2011-10-18	CACAO		comment=CACAO_COMMENT:The antigenic prominence of VP1 in ERBV was shown and the data suggest that the\nrecombinant ERBV capsid proteins VP1 and VP2 present authentic viral epitopes. \n\nFigure 2, Figure 3|comment=CACAO_GONUTS_URL:http://gowiki.tamu.edu/wiki/index.php/Special:CACAO/annotation/2264|comment=CACAO_GONUTS_USER:Almond	viral capsid	cellular_component	650131	Viruses	650131	Viruses	<not present>	<not present>	<not present>	Picornavirales	Picornaviridae	Erbovirus	Equine rhinitis B virus 1 (strain Equine/Switzerland/P1436/71/1971)(ERBV-1) (Equine rhinovirus type 2)	Erbovirus A	Almond	http://gowiki.tamu.edu/wiki/index.php/Special:CACAO/annotation/2264
UniProt	A0P951	involved_in	GO:0019331	PMID:17172456	IDA			2011-10-18	CACAO		comment=CACAO_COMMENT:Figure 1 and Table 1|comment=CACAO_GONUTS_URL:http://gowiki.tamu.edu/wiki/index.php/Special:CACAO/annotation/2266|comment=CACAO_GONUTS_USER:Biovzf	anaerobic respiration, using ammonium as electron donor	biological_process	247490	Bacteria	247490	Bacteria	<not present>	Planctomycetes	Candidatus Brocadiae	Candidatus Brocadiales	Candidatus Brocadiaceae	Candidatus Jettenia	Candidatus Jettenia caeni	Candidatus Jettenia caeni	Biovzf	http://gowiki.tamu.edu/wiki/index.php/Special:CACAO/annotation/2266
UniProt	P19573	involved_in	GO:0015677	PMID:2170125	IMP			2011-10-18	CACAO		comment=CACAO_COMMENT:Table 2: Copper content in cells of mutant phenotypes drops dramatically indicating cells cannot import copper.|comment=CACAO_GONUTS_URL:http://gowiki.tamu.edu/wiki/index.php/Special:CACAO/annotation/2267|comment=CACAO_GONUTS_USER:Jolive15	copper ion import	biological_process	316	Bacteria	316	Bacteria	<not present>	Proteobacteria	Gammaproteobacteria	Pseudomonadales	Pseudomonadaceae	Pseudomonas	Pseudomonas stutzeri (Pseudomonas perfectomarina)	Pseudomonas stutzeri	Jolive15	http://gowiki.tamu.edu/wiki/index.php/Special:CACAO/annotation/2267
UniProt	Q8GB51	enables	GO:0004096	PMID:12949187	IMP			2011-10-18	CACAO		comment=CACAO_COMMENT:Fig. 1 and Fig. 5|comment=CACAO_GONUTS_URL:http://gowiki.tamu.edu/wiki/index.php/Special:CACAO/annotation/2270|comment=CACAO_GONUTS_USER:Oherrera	catalase activity	molecular_function	636	Bacteria	636	Bacteria	<not present>	Proteobacteria	Gammaproteobacteria	Enterobacterales	Hafniaceae	Edwardsiella	Edwardsiella tarda	Edwardsiella tarda	Oherrera	http://gowiki.tamu.edu/wiki/index.php/Special:CACAO/annotation/2270
UniProt	O14867	involved_in	GO:0006281	PMID:11301010	IMP			2011-10-18	CACAO		comment=CACAO_COMMENT:Fig. 5 shows that the mutant interferes with BACH1 ability to timely repair double-strand breaks that BRCA1 usually makes.\n|comment=CACAO_GONUTS_URL:http://gowiki.tamu.edu/wiki/index.php/Special:CACAO/annotation/2272|comment=CACAO_GONUTS_USER:Afg8920	DNA repair	biological_process	9606	Eukaryota	9606	Eukaryota	Metazoa	Chordata	Mammalia	Primates	Hominidae	Homo	Homo sapiens (Human)	Homo sapiens	Afg8920	http://gowiki.tamu.edu/wiki/index.php/Special:CACAO/annotation/2272
UniProt	Q8GB51	involved_in	GO:0009405	PMID:12949187	IMP			2011-10-18	CACAO		comment=CACAO_COMMENT:Fig. 7|comment=CACAO_GONUTS_URL:http://gowiki.tamu.edu/wiki/index.php/Special:CACAO/annotation/2273|comment=CACAO_GONUTS_USER:Oherrera	pathogenesis	biological_process	636	Bacteria	636	Bacteria	<not present>	Proteobacteria	Gammaproteobacteria	Enterobacterales	Hafniaceae	Edwardsiella	Edwardsiella tarda	Edwardsiella tarda	Oherrera	http://gowiki.tamu.edu/wiki/index.php/Special:CACAO/annotation/2273
UniProt	Q9HYC5	enables	GO:0003796	PMID:21776080	IMP			2011-10-18	CACAO		comment=CACAO_COMMENT:Fig. 1D shows the relationship between Tse3 and lytic activity|comment=CACAO_GONUTS_URL:http://gowiki.tamu.edu/wiki/index.php/Special:CACAO/annotation/2274|comment=CACAO_GONUTS_USER:Chrispond	lysozyme activity	molecular_function	208964	Bacteria	208964	Bacteria	<not present>	Proteobacteria	Gammaproteobacteria	Pseudomonadales	Pseudomonadaceae	Pseudomonas	Pseudomonas aeruginosa (strain ATCC 15692 / DSM 22644 / CIP 104116 /JCM 14847 / LMG 12228 / 1C / PRS 101 / PAO1)	Pseudomonas aeruginosa	Chrispond	http://gowiki.tamu.edu/wiki/index.php/Special:CACAO/annotation/2274
UniProt	Q60696	involved_in	GO:0048023	PMID:21949658	IMP			2011-10-18	CACAO		comment=CACAO_COMMENT:Based on results in Table 1|comment=CACAO_GONUTS_URL:http://gowiki.tamu.edu/wiki/index.php/Special:CACAO/annotation/2277|comment=CACAO_GONUTS_USER:Emlarkin03	positive regulation of melanin biosynthetic process	biological_process	10090	Eukaryota	10090	Eukaryota	Metazoa	Chordata	Mammalia	Rodentia	Muridae	Mus	Mus musculus (Mouse)	Mus musculus	Emlarkin03	http://gowiki.tamu.edu/wiki/index.php/Special:CACAO/annotation/2277
UniProt	P37475	part_of	GO:0042601	PMID:18077456	IDA			2011-10-18	CACAO		comment=CACAO_COMMENT:Figure 2. Shows SpollE is located throughout forespore membrane after polar division but concentrated at septal membrane during polar division|comment=CACAO_GONUTS_URL:http://gowiki.tamu.edu/wiki/index.php/Special:CACAO/annotation/2278|comment=CACAO_GONUTS_USER:Helioslaw	endospore-forming forespore	cellular_component	224308	Bacteria	224308	Bacteria	<not present>	Firmicutes	Bacilli	Bacillales	Bacillaceae	Bacillus	Bacillus subtilis (strain 168)	Bacillus subtilis	Helioslaw	http://gowiki.tamu.edu/wiki/index.php/Special:CACAO/annotation/2278
UniProt	Q03288	involved_in	GO:0048023	PMID:21949658	IGI	UniProtKB:P07147|UniProtKB:Q60696		2011-10-18	CACAO		comment=CACAO_COMMENT:Based on results in Table 2|comment=CACAO_GONUTS_URL:http://gowiki.tamu.edu/wiki/index.php/Special:CACAO/annotation/2279|comment=CACAO_GONUTS_USER:Emlarkin03	positive regulation of melanin biosynthetic process	biological_process	10090	Eukaryota	10090	Eukaryota	Metazoa	Chordata	Mammalia	Rodentia	Muridae	Mus	Mus musculus (Mouse)	Mus musculus	Emlarkin03	http://gowiki.tamu.edu/wiki/index.php/Special:CACAO/annotation/2279
UniProt	P07147	involved_in	GO:0048023	PMID:21949658	IGI	UniProtKB:Q03288|UniProtKB:Q60696		2011-10-18	CACAO		comment=CACAO_COMMENT:Based on results in Table 2|comment=CACAO_GONUTS_URL:http://gowiki.tamu.edu/wiki/index.php/Special:CACAO/annotation/2280|comment=CACAO_GONUTS_USER:Emlarkin03	positive regulation of melanin biosynthetic process	biological_process	10090	Eukaryota	10090	Eukaryota	Metazoa	Chordata	Mammalia	Rodentia	Muridae	Mus	Mus musculus (Mouse)	Mus musculus	Emlarkin03	http://gowiki.tamu.edu/wiki/index.php/Special:CACAO/annotation/2280
UniProt	O08689	involved_in	GO:0048632	PMID:9139826	IMP			2011-10-18	CACAO		comment=CACAO_COMMENT:Fig 4a-d; disruption of GDF-8's normal functioning|comment=CACAO_GONUTS_URL:http://gowiki.tamu.edu/wiki/index.php/Special:CACAO/annotation/2282|comment=CACAO_GONUTS_USER:Mkline	negative regulation of skeletal muscle tissue growth	biological_process	10090	Eukaryota	10090	Eukaryota	Metazoa	Chordata	Mammalia	Rodentia	Muridae	Mus	Mus musculus (Mouse)	Mus musculus	Mkline	http://gowiki.tamu.edu/wiki/index.php/Special:CACAO/annotation/2282
UniProt	Q9Z0J4	involved_in	GO:0050767	PMID:21960957	IDA			2011-10-18	CACAO		comment=CACAO_COMMENT:Figure 2 shows the differences in the rate of neurogenesis. \n\nAccording to the results, Nos1 expression is positively associated with adult neurogenesis and negatively with IMF volume. \n\n\n|comment=CACAO_GONUTS_URL:http://gowiki.tamu.edu/wiki/index.php/Special:CACAO/annotation/2284|comment=CACAO_GONUTS_USER:Almond	regulation of neurogenesis	biological_process	10090	Eukaryota	10090	Eukaryota	Metazoa	Chordata	Mammalia	Rodentia	Muridae	Mus	Mus musculus (Mouse)	Mus musculus	Almond	http://gowiki.tamu.edu/wiki/index.php/Special:CACAO/annotation/2284
UniProt	P17643	involved_in	GO:0048023	PMID:21996312	IMP			2011-10-18	CACAO		comment=CACAO_COMMENT:Based on results in Fig. 2C|comment=CACAO_GONUTS_URL:http://gowiki.tamu.edu/wiki/index.php/Special:CACAO/annotation/2286|comment=CACAO_GONUTS_USER:Emlarkin03	positive regulation of melanin biosynthetic process	biological_process	9606	Eukaryota	9606	Eukaryota	Metazoa	Chordata	Mammalia	Primates	Hominidae	Homo	Homo sapiens (Human)	Homo sapiens	Emlarkin03	http://gowiki.tamu.edu/wiki/index.php/Special:CACAO/annotation/2286
UniProt	P71044	part_of	GO:0042601	PMID:18077456	IMP			2011-10-18	CACAO		comment=CACAO_COMMENT:Figure 3 shows location of SpollQ in relation to SpollE by showing SpollQ mutant failing to relocalizing SpollE to septal membrane|comment=CACAO_GONUTS_URL:http://gowiki.tamu.edu/wiki/index.php/Special:CACAO/annotation/2287|comment=CACAO_GONUTS_USER:Helioslaw	endospore-forming forespore	cellular_component	224308	Bacteria	224308	Bacteria	<not present>	Firmicutes	Bacilli	Bacillales	Bacillaceae	Bacillus	Bacillus subtilis (strain 168)	Bacillus subtilis	Helioslaw	http://gowiki.tamu.edu/wiki/index.php/Special:CACAO/annotation/2287
UniProt	O14793	involved_in	GO:0048632	PMID:15215484	IMP			2011-10-18	CACAO		comment=CACAO_COMMENT:Figure 2; comparison of wild-type versus mutant allele|comment=CACAO_GONUTS_URL:http://gowiki.tamu.edu/wiki/index.php/Special:CACAO/annotation/2290|comment=CACAO_GONUTS_USER:Mkline	negative regulation of skeletal muscle tissue growth	biological_process	9606	Eukaryota	9606	Eukaryota	Metazoa	Chordata	Mammalia	Primates	Hominidae	Homo	Homo sapiens (Human)	Homo sapiens	Mkline	http://gowiki.tamu.edu/wiki/index.php/Special:CACAO/annotation/2290
UniProt	P37559	part_of	GO:0042601	PMID:11283287	IDA			2011-10-18	CACAO		comment=CACAO_COMMENT:Figure 5 a,b shows location of yabQ in spore membrane|comment=CACAO_GONUTS_URL:http://gowiki.tamu.edu/wiki/index.php/Special:CACAO/annotation/2292|comment=CACAO_GONUTS_USER:Helioslaw	endospore-forming forespore	cellular_component	224308	Bacteria	224308	Bacteria	<not present>	Firmicutes	Bacilli	Bacillales	Bacillaceae	Bacillus	Bacillus subtilis (strain 168)	Bacillus subtilis	Helioslaw	http://gowiki.tamu.edu/wiki/index.php/Special:CACAO/annotation/2292
UniProt	P01137	involved_in	GO:0045596	PMID:19357233	IEP			2011-10-18	CACAO		comment=CACAO_COMMENT:Fig. 1. shows inhibition by myostatin of human skeletal muscle cells (HuSkMC).|comment=CACAO_GONUTS_URL:http://gowiki.tamu.edu/wiki/index.php/Special:CACAO/annotation/2295|comment=CACAO_GONUTS_USER:Afg8920	negative regulation of cell differentiation	biological_process	9606	Eukaryota	9606	Eukaryota	Metazoa	Chordata	Mammalia	Primates	Hominidae	Homo	Homo sapiens (Human)	Homo sapiens	Afg8920	http://gowiki.tamu.edu/wiki/index.php/Special:CACAO/annotation/2295
UniProt	Q9H2X3	enables	GO:0001618	PMID:15496474	IMP			2011-10-18	CACAO		comment=CACAO_COMMENT:Fig. 2A|comment=CACAO_GONUTS_URL:http://gowiki.tamu.edu/wiki/index.php/Special:CACAO/annotation/2297|comment=CACAO_GONUTS_USER:Oherrera	virus receptor activity	molecular_function	9606	Eukaryota	9606	Eukaryota	Metazoa	Chordata	Mammalia	Primates	Hominidae	Homo	Homo sapiens (Human)	Homo sapiens	Oherrera	http://gowiki.tamu.edu/wiki/index.php/Special:CACAO/annotation/2297
UniProt	P05043	involved_in	GO:0043937	PMID:15057450	IGI	UniProtKB:P08874		2011-10-18	CACAO		comment=CACAO_COMMENT:Table 2 shows that mutant SpoE causes an increase in sporulation|comment=CACAO_GONUTS_URL:http://gowiki.tamu.edu/wiki/index.php/Special:CACAO/annotation/2298|comment=CACAO_GONUTS_USER:Helioslaw	regulation of sporulation	biological_process	224308	Bacteria	224308	Bacteria	<not present>	Firmicutes	Bacilli	Bacillales	Bacillaceae	Bacillus	Bacillus subtilis (strain 168)	Bacillus subtilis	Helioslaw	http://gowiki.tamu.edu/wiki/index.php/Special:CACAO/annotation/2298
UniProt	Q9H2X3	enables	GO:0001618	PMID:15496474	IDA			2011-10-18	CACAO		comment=CACAO_COMMENT:Fig. 4|comment=CACAO_GONUTS_URL:http://gowiki.tamu.edu/wiki/index.php/Special:CACAO/annotation/2299|comment=CACAO_GONUTS_USER:Oherrera	virus receptor activity	molecular_function	9606	Eukaryota	9606	Eukaryota	Metazoa	Chordata	Mammalia	Primates	Hominidae	Homo	Homo sapiens (Human)	Homo sapiens	Oherrera	http://gowiki.tamu.edu/wiki/index.php/Special:CACAO/annotation/2299
UniProt	P11350	part_of	GO:0009325	PMID:3053688	IDA			2011-10-22	CACAO		comment=CACAO_COMMENT:Figure 4. Column 2 (0 min); Column 3 (2min) Column 4 (10min). As length of purification process increases, expression decreases - less expression in each consecutive column after column 2. Evidence that narJ is lost during lengthy purification process. |comment=CACAO_GONUTS_URL:http://gowiki.tamu.edu/wiki/index.php/Special:CACAO/annotation/2300|comment=CACAO_GONUTS_USER:Joli…	nitrate reductase complex	cellular_component	83333	Bacteria	83333	Bacteria	<not present>	Proteobacteria	Gammaproteobacteria	Enterobacterales	Enterobacteriaceae	Escherichia	Escherichia coli (strain K12)	Escherichia coli	Jolive15	http://gowiki.tamu.edu/wiki/index.php/Special:CACAO/annotation/2300
UniProt	P08293	involved_in	GO:0032324	PMID:3477546	IMP			2011-11-03	CACAO		comment=CACAO_COMMENT:Table 1|comment=CACAO_GONUTS_URL:http://gowiki.tamu.edu/wiki/index.php/Special:CACAO/annotation/2302|comment=CACAO_GONUTS_USER:Slee55	molybdopterin cofactor biosynthetic process	biological_process	354	Bacteria	354	Bacteria	<not present>	Proteobacteria	Gammaproteobacteria	Pseudomonadales	Pseudomonadaceae	Azotobacter	Azotobacter vinelandii	Azotobacter vinelandii	Slee55	http://gowiki.tamu.edu/wiki/index.php/Special:CACAO/annotation/2302
UniProt	P11067	involved_in	GO:0032324	PMID:3477546	IMP			2011-11-03	CACAO		comment=CACAO_COMMENT:Table 1, Figure 4|comment=CACAO_GONUTS_URL:http://gowiki.tamu.edu/wiki/index.php/Special:CACAO/annotation/2303|comment=CACAO_GONUTS_USER:Slee55	molybdopterin cofactor biosynthetic process	biological_process	354	Bacteria	354	Bacteria	<not present>	Proteobacteria	Gammaproteobacteria	Pseudomonadales	Pseudomonadaceae	Azotobacter	Azotobacter vinelandii	Azotobacter vinelandii	Slee55	http://gowiki.tamu.edu/wiki/index.php/Special:CACAO/annotation/2303
UniProt	P59633	involved_in	GO:0001817	PMID:21561061	IEP			2011-10-19	CACAO		comment=CACAO_COMMENT:Protein 3b has been shown to trigger the ERK and JNK pathways which lead to an increase of AP-1 activity. AP-1 regulates transcription of cytokine MCP-1. Protein 3b is suggested to serve as a virulence factor for SARS-CoV.\n\n\nFigure 3, Figure 4, Figure 6. |comment=CACAO_GONUTS_URL:http://gowiki.tamu.edu/wiki/index.php/Special:CACAO/annotation/2304|comment=CACAO_GONUTS_USER…	regulation of cytokine production	biological_process	694009	Viruses	694009	Viruses	<not present>	<not present>	<not present>	Nidovirales	Coronaviridae	Betacoronavirus	Human SARS coronavirus (SARS-CoV) (Severe acute respiratory syndromecoronavirus)	Severe acute respiratory syndrome-related coronavirus	Almond	http://gowiki.tamu.edu/wiki/index.php/Special:CACAO/annotation/2304
UniProt	P80244	enables	GO:0004176	PMID:14763982	IMP			2011-10-19	CACAO		comment=CACAO_COMMENT:Figure 1a, 1b, 2, 3|comment=CACAO_GONUTS_URL:http://gowiki.tamu.edu/wiki/index.php/Special:CACAO/annotation/2305|comment=CACAO_GONUTS_USER:Lrodgers	ATP-dependent peptidase activity	molecular_function	224308	Bacteria	224308	Bacteria	<not present>	Firmicutes	Bacilli	Bacillales	Bacillaceae	Bacillus	Bacillus subtilis (strain 168)	Bacillus subtilis	Lrodgers	http://gowiki.tamu.edu/wiki/index.php/Special:CACAO/annotation/2305
UniProt	P0CS62	involved_in	GO:0006351	PMID:20174553	IMP			2011-10-19	CACAO		comment=CACAO_COMMENT:Figure 1A, 1B, Table 2.|comment=CACAO_GONUTS_URL:http://gowiki.tamu.edu/wiki/index.php/Special:CACAO/annotation/2307|comment=CACAO_GONUTS_USER:Lrodgers	transcription, DNA-templated	biological_process	214684	Eukaryota	214684	Eukaryota	Fungi	Basidiomycota	Tremellomycetes	Tremellales	Cryptococcaceae	Cryptococcus	Cryptococcus neoformans var	Cryptococcus neoformans	Lrodgers	http://gowiki.tamu.edu/wiki/index.php/Special:CACAO/annotation/2307
UniProt	P0CS62	part_of	GO:0005634	PMID:20174553	IDA			2011-10-19	CACAO		comment=CACAO_COMMENT:Figure 3|comment=CACAO_GONUTS_URL:http://gowiki.tamu.edu/wiki/index.php/Special:CACAO/annotation/2308|comment=CACAO_GONUTS_USER:Lrodgers	nucleus	cellular_component	214684	Eukaryota	214684	Eukaryota	Fungi	Basidiomycota	Tremellomycetes	Tremellales	Cryptococcaceae	Cryptococcus	Cryptococcus neoformans var	Cryptococcus neoformans	Lrodgers	http://gowiki.tamu.edu/wiki/index.php/Special:CACAO/annotation/2308
UniProt	Q9HFW0	involved_in	GO:0042306	PMID:20174553	IMP			2011-10-19	CACAO		comment=CACAO_COMMENT:Figure 3. Rim101 localization is dependent on PKA|comment=CACAO_GONUTS_URL:http://gowiki.tamu.edu/wiki/index.php/Special:CACAO/annotation/2309|comment=CACAO_GONUTS_USER:Lrodgers	regulation of protein import into nucleus	biological_process	40410	Eukaryota	40410	Eukaryota	Fungi	Basidiomycota	Tremellomycetes	Tremellales	Cryptococcaceae	Cryptococcus	Cryptococcus neoformans var	Cryptococcus neoformans	Lrodgers	http://gowiki.tamu.edu/wiki/index.php/Special:CACAO/annotation/2309
UniProt	P0CM46	involved_in	GO:0042306	PMID:20174553	IMP			2011-10-19	CACAO		comment=CACAO_COMMENT:Figure 3. Rim101 localization in the nucleus is dependent on Rim20|comment=CACAO_GONUTS_URL:http://gowiki.tamu.edu/wiki/index.php/Special:CACAO/annotation/2310|comment=CACAO_GONUTS_USER:Lrodgers	regulation of protein import into nucleus	biological_process	214684	Eukaryota	214684	Eukaryota	Fungi	Basidiomycota	Tremellomycetes	Tremellales	Cryptococcaceae	Cryptococcus	Cryptococcus neoformans var	Cryptococcus neoformans	Lrodgers	http://gowiki.tamu.edu/wiki/index.php/Special:CACAO/annotation/2310
UniProt	Q44012	enables	GO:0050421	PMID:9023961	IMP			2011-10-22	CACAO		comment=CACAO_COMMENT:Figure 3: The wild type and mutants were able to convert nitrate to nitrite. Nitrite added up in the medium and was not able to be reduced to nitrogen oxide. But, with the nirS it was able to.|comment=CACAO_GONUTS_URL:http://gowiki.tamu.edu/wiki/index.php/Special:CACAO/annotation/2311|comment=CACAO_GONUTS_USER:Bionzc	nitrite reductase (NO-forming) activity	molecular_function	106590	Bacteria	106590	Bacteria	<not present>	Proteobacteria	Betaproteobacteria	Burkholderiales	Burkholderiaceae	Cupriavidus	Cupriavidus necator (Alcaligenes eutrophus) (Ralstonia eutropha)	Cupriavidus necator	Bionzc	http://gowiki.tamu.edu/wiki/index.php/Special:CACAO/annotation/2311
UniProt	Q96HS1	enables	GO:0004722	PMID:19590015	IDA			2011-10-20	CACAO		comment=CACAO_COMMENT:Fig 4C|comment=CACAO_GONUTS_URL:http://gowiki.tamu.edu/wiki/index.php/Special:CACAO/annotation/2316|comment=CACAO_GONUTS_USER:Sakurascorpion	protein serine/threonine phosphatase activity	molecular_function	9606	Eukaryota	9606	Eukaryota	Metazoa	Chordata	Mammalia	Primates	Hominidae	Homo	Homo sapiens (Human)	Homo sapiens	Sakurascorpion	http://gowiki.tamu.edu/wiki/index.php/Special:CACAO/annotation/2316
UniProt	P08874	involved_in	GO:0043937	PMID:15057450	IGI	UniProtKB:P05043		2011-10-21	CACAO		comment=CACAO_COMMENT:Table 2 |comment=CACAO_GONUTS_URL:http://gowiki.tamu.edu/wiki/index.php/Special:CACAO/annotation/2318|comment=CACAO_GONUTS_USER:Helioslaw	regulation of sporulation	biological_process	224308	Bacteria	224308	Bacteria	<not present>	Firmicutes	Bacilli	Bacillales	Bacillaceae	Bacillus	Bacillus subtilis (strain 168)	Bacillus subtilis	Helioslaw	http://gowiki.tamu.edu/wiki/index.php/Special:CACAO/annotation/2318
UniProt	P0A9U8	involved_in	GO:0071271	PMID:21832992	IMP			2011-10-21	CACAO		comment=CACAO_COMMENT:Table 1, Supplementary Table 2|comment=CACAO_GONUTS_URL:http://gowiki.tamu.edu/wiki/index.php/Special:CACAO/annotation/2324|comment=CACAO_GONUTS_USER:Espady	1-butanol biosynthetic process	biological_process	83333	Bacteria	83333	Bacteria	<not present>	Proteobacteria	Gammaproteobacteria	Enterobacterales	Enterobacteriaceae	Escherichia	Escherichia coli (strain K12)	Escherichia coli	Espady	http://gowiki.tamu.edu/wiki/index.php/Special:CACAO/annotation/2324
UniProt	Q46939	involved_in	GO:0071271	PMID:21832992	IMP			2011-10-21	CACAO		comment=CACAO_COMMENT:Table 1, supplementary Table 2.|comment=CACAO_GONUTS_URL:http://gowiki.tamu.edu/wiki/index.php/Special:CACAO/annotation/2325|comment=CACAO_GONUTS_USER:Espady	1-butanol biosynthetic process	biological_process	83333	Bacteria	83333	Bacteria	<not present>	Proteobacteria	Gammaproteobacteria	Enterobacterales	Enterobacteriaceae	Escherichia	Escherichia coli (strain K12)	Escherichia coli	Espady	http://gowiki.tamu.edu/wiki/index.php/Special:CACAO/annotation/2325
UniProt	P37686	enables	GO:0004022	PMID:21832992	IMP			2011-10-21	CACAO		comment=CACAO_COMMENT:Figure 3, supplementary table 2.|comment=CACAO_GONUTS_URL:http://gowiki.tamu.edu/wiki/index.php/Special:CACAO/annotation/2326|comment=CACAO_GONUTS_USER:Espady	alcohol dehydrogenase (NAD) activity	molecular_function	83333	Bacteria	83333	Bacteria	<not present>	Proteobacteria	Gammaproteobacteria	Enterobacterales	Enterobacteriaceae	Escherichia	Escherichia coli (strain K12)	Escherichia coli	Espady	http://gowiki.tamu.edu/wiki/index.php/Special:CACAO/annotation/2326
UniProt	P11938	involved_in	GO:0071919	PMID:8194531	IDA			2011-10-21	CACAO		comment=CACAO_COMMENT:Figure 4B|comment=CACAO_GONUTS_URL:http://gowiki.tamu.edu/wiki/index.php/Special:CACAO/annotation/2328|comment=CACAO_GONUTS_USER:Nkogekar	G-quadruplex DNA formation	biological_process	559292	Eukaryota	559292	Eukaryota	Fungi	Ascomycota	Saccharomycetes	Saccharomycetales	Saccharomycetaceae	Saccharomyces	Saccharomyces cerevisiae (strain ATCC 204508 / S288c) (Baker's yeast)	Saccharomyces cerevisiae	Nkogekar	http://gowiki.tamu.edu/wiki/index.php/Special:CACAO/annotation/2328
UniProt	P76553	enables	GO:0004022	PMID:21832992	IMP			2011-10-21	CACAO		comment=CACAO_COMMENT:Figure 3, supplementary table 2.|comment=CACAO_GONUTS_URL:http://gowiki.tamu.edu/wiki/index.php/Special:CACAO/annotation/2333|comment=CACAO_GONUTS_USER:Espady	alcohol dehydrogenase (NAD) activity	molecular_function	83333	Bacteria	83333	Bacteria	<not present>	Proteobacteria	Gammaproteobacteria	Enterobacterales	Enterobacteriaceae	Escherichia	Escherichia coli (strain K12)	Escherichia coli	Espady	http://gowiki.tamu.edu/wiki/index.php/Special:CACAO/annotation/2333
UniProt	P77445	enables	GO:0004029	PMID:21832992	IMP			2011-10-21	CACAO		comment=CACAO_COMMENT:Supplementary Table 2.|comment=CACAO_GONUTS_URL:http://gowiki.tamu.edu/wiki/index.php/Special:CACAO/annotation/2334|comment=CACAO_GONUTS_USER:Espady	aldehyde dehydrogenase (NAD) activity	molecular_function	83333	Bacteria	83333	Bacteria	<not present>	Proteobacteria	Gammaproteobacteria	Enterobacterales	Enterobacteriaceae	Escherichia	Escherichia coli (strain K12)	Escherichia coli	Espady	http://gowiki.tamu.edu/wiki/index.php/Special:CACAO/annotation/2334
UniProt	P53901	part_of	GO:0032154	PMID:19528296	IMP			2011-10-22	CACAO		comment=CACAO_COMMENT:Figure 1|comment=CACAO_GONUTS_URL:http://gowiki.tamu.edu/wiki/index.php/Special:CACAO/annotation/2340|comment=CACAO_GONUTS_USER:Nliu	cleavage furrow	cellular_component	559292	Eukaryota	559292	Eukaryota	Fungi	Ascomycota	Saccharomycetes	Saccharomycetales	Saccharomycetaceae	Saccharomyces	Saccharomyces cerevisiae (strain ATCC 204508 / S288c) (Baker's yeast)	Saccharomyces cerevisiae	Nliu	http://gowiki.tamu.edu/wiki/index.php/Special:CACAO/annotation/2340
UniProt	Q60841	involved_in	GO:0061003	PMID:21664258	IMP			2011-10-22	CACAO		comment=CACAO_COMMENT:Heterozygous reelin (reeler) mice, figure 1C, D show decrease in dendritic spine density compared to wild type mice. |comment=CACAO_GONUTS_URL:http://gowiki.tamu.edu/wiki/index.php/Special:CACAO/annotation/2341|comment=CACAO_GONUTS_USER:Sejal	positive regulation of dendritic spine morphogenesis	biological_process	10090	Eukaryota	10090	Eukaryota	Metazoa	Chordata	Mammalia	Rodentia	Muridae	Mus	Mus musculus (Mouse)	Mus musculus	Sejal	http://gowiki.tamu.edu/wiki/index.php/Special:CACAO/annotation/2341
UniProt	Q60841	involved_in	GO:0035418	PMID:21664258	IMP			2011-10-22	CACAO		comment=CACAO_COMMENT:Decrease in PSD-95 protein in PSD fraction in heterozygous reelin (reeler) mice, figure 2A. Also figure2C shows reduced PSD-95 postsynaptic levels in mutant mice compared to wild type. |comment=CACAO_GONUTS_URL:http://gowiki.tamu.edu/wiki/index.php/Special:CACAO/annotation/2342|comment=CACAO_GONUTS_USER:Sejal	protein localization to synapse	biological_process	10090	Eukaryota	10090	Eukaryota	Metazoa	Chordata	Mammalia	Rodentia	Muridae	Mus	Mus musculus (Mouse)	Mus musculus	Sejal	http://gowiki.tamu.edu/wiki/index.php/Special:CACAO/annotation/2342
UniProt	Q60841	involved_in	GO:0097119	PMID:21664258	IMP			2011-10-22	CACAO		comment=CACAO_COMMENT:Decrease in PSD-95 protein in PSD fraction in heterozygous reelin (reeler) mice, figure 2A. Also figure2C shows reduced PSD-95 postsynaptic levels in mutant mice compared to wild type. |comment=CACAO_GONUTS_URL:http://gowiki.tamu.edu/wiki/index.php/Special:CACAO/annotation/2343|comment=CACAO_GONUTS_USER:Sejal	postsynaptic density protein 95 clustering	biological_process	10090	Eukaryota	10090	Eukaryota	Metazoa	Chordata	Mammalia	Rodentia	Muridae	Mus	Mus musculus (Mouse)	Mus musculus	Sejal	http://gowiki.tamu.edu/wiki/index.php/Special:CACAO/annotation/2343
UniProt	Q60841	involved_in	GO:0097114	PMID:21664258	IMP			2011-10-22	CACAO		comment=CACAO_COMMENT:Figure 3A and C show decrease levels of NR2A and NR2B subunits of NMDA receptors in PSD fraction of heterozygous reelin (reeler) mice compared to wild type. The low level of the NMDA receptors are not due to low protein levels therefore the receptors did not cluster at the postsynaptic membrane (figure 3B).|comment=CACAO_GONUTS_URL:http://gowiki.tamu.edu/wiki/index.php/Speci…	NMDA glutamate receptor clustering	biological_process	10090	Eukaryota	10090	Eukaryota	Metazoa	Chordata	Mammalia	Rodentia	Muridae	Mus	Mus musculus (Mouse)	Mus musculus	Sejal	http://gowiki.tamu.edu/wiki/index.php/Special:CACAO/annotation/2344
UniProt	Q60841	involved_in	GO:0097120	PMID:21664258	IMP			2011-10-22	CACAO		comment=CACAO_COMMENT:Figure 3A and C show decrease levels of NR2A and NR2B subunits of NMDA receptors in PSD fraction of heterozygous reelin (reeler) mice compared to wild type. The low level of the NMDA receptors are not due to low protein levels therefore the receptors did not cluster at the postsynaptic membrane (figure 3B). |comment=CACAO_GONUTS_URL:http://gowiki.tamu.edu/wiki/index.php/Spec…	receptor localization to synapse	biological_process	10090	Eukaryota	10090	Eukaryota	Metazoa	Chordata	Mammalia	Rodentia	Muridae	Mus	Mus musculus (Mouse)	Mus musculus	Sejal	http://gowiki.tamu.edu/wiki/index.php/Special:CACAO/annotation/2349
UniProt	Q60841	involved_in	GO:0014068	PMID:21664258	IDA			2011-10-22	CACAO		comment=CACAO_COMMENT:Figure 4B recombinant reelin in wild type mice resulted in increase Akt phosphorylation which is dependent of SFK (scr-family kinase) and PI3K pathways. |comment=CACAO_GONUTS_URL:http://gowiki.tamu.edu/wiki/index.php/Special:CACAO/annotation/2351|comment=CACAO_GONUTS_USER:Sejal	positive regulation of phosphatidylinositol 3-kinase signaling	biological_process	10090	Eukaryota	10090	Eukaryota	Metazoa	Chordata	Mammalia	Rodentia	Muridae	Mus	Mus musculus (Mouse)	Mus musculus	Sejal	http://gowiki.tamu.edu/wiki/index.php/Special:CACAO/annotation/2351
UniProt	O08586	part_of	GO:0043005	PMID:21664258	IMP			2011-10-22	CACAO		comment=CACAO_COMMENT:Synaptosomal fraction from brain of wild type mice, figure 5A|comment=CACAO_GONUTS_URL:http://gowiki.tamu.edu/wiki/index.php/Special:CACAO/annotation/2353|comment=CACAO_GONUTS_USER:Sejal	neuron projection	cellular_component	10090	Eukaryota	10090	Eukaryota	Metazoa	Chordata	Mammalia	Rodentia	Muridae	Mus	Mus musculus (Mouse)	Mus musculus	Sejal	http://gowiki.tamu.edu/wiki/index.php/Special:CACAO/annotation/2353
UniProt	P35436	part_of	GO:0043005	PMID:21664258	IMP			2011-10-22	CACAO		comment=CACAO_COMMENT:Synaptosomal fraction from brain of wild type mice, figure 5A. NR2A levels reduced in whole hippocampal homogenate and synaptosomal fraction in homozygous Pten mutant mice and decrease levels of heterozygous Pten mice, figure 6A, B.|comment=CACAO_GONUTS_URL:http://gowiki.tamu.edu/wiki/index.php/Special:CACAO/annotation/2354|comment=CACAO_GONUTS_USER:Sejal	neuron projection	cellular_component	10090	Eukaryota	10090	Eukaryota	Metazoa	Chordata	Mammalia	Rodentia	Muridae	Mus	Mus musculus (Mouse)	Mus musculus	Sejal	http://gowiki.tamu.edu/wiki/index.php/Special:CACAO/annotation/2354
UniProt	Q9Z2Y3	part_of	GO:0014069	PMID:21664258	IMP			2011-10-22	CACAO		comment=CACAO_COMMENT:Figure 2A- from Synaptosomal fraction found in postsynaptic density fraction of wild type and adult heterozygous reeler mice|comment=CACAO_GONUTS_URL:http://gowiki.tamu.edu/wiki/index.php/Special:CACAO/annotation/2357|comment=CACAO_GONUTS_USER:Sejal	postsynaptic density	cellular_component	10090	Eukaryota	10090	Eukaryota	Metazoa	Chordata	Mammalia	Rodentia	Muridae	Mus	Mus musculus (Mouse)	Mus musculus	Sejal	http://gowiki.tamu.edu/wiki/index.php/Special:CACAO/annotation/2357
UniProt	Q9Z2Y3	part_of	GO:0043005	PMID:21664258	IMP			2011-10-22	CACAO		comment=CACAO_COMMENT:Figure 2A- from Synaptosomal fraction found in postsynaptic density fraction of wild type and adult heterozygous reeler mice.|comment=CACAO_GONUTS_URL:http://gowiki.tamu.edu/wiki/index.php/Special:CACAO/annotation/2358|comment=CACAO_GONUTS_USER:Sejal	neuron projection	cellular_component	10090	Eukaryota	10090	Eukaryota	Metazoa	Chordata	Mammalia	Rodentia	Muridae	Mus	Mus musculus (Mouse)	Mus musculus	Sejal	http://gowiki.tamu.edu/wiki/index.php/Special:CACAO/annotation/2358
UniProt	Q62277	part_of	GO:0043005	PMID:21664258	IMP			2011-10-22	CACAO		comment=CACAO_COMMENT:Figure 2A- from Synaptosomal fraction found in presynaptic fraction of wild type and adult heterozygous reeler mice.|comment=CACAO_GONUTS_URL:http://gowiki.tamu.edu/wiki/index.php/Special:CACAO/annotation/2361|comment=CACAO_GONUTS_USER:Sejal	neuron projection	cellular_component	10090	Eukaryota	10090	Eukaryota	Metazoa	Chordata	Mammalia	Rodentia	Muridae	Mus	Mus musculus (Mouse)	Mus musculus	Sejal	http://gowiki.tamu.edu/wiki/index.php/Special:CACAO/annotation/2361
UniProt	Q1Q0T3	part_of	GO:0044222	PMID:19558586	IDA			2011-10-22	CACAO		comment=CACAO_COMMENT:Results:\n"The anammoxosomes of intact bacteria were invariably labelled with the anti-kuste2860 and anti-kuste2861 antibodies, whereas no labelling was observed in the cytosol outside the membranous compartment (Fig. 3a). This confirmed a clear association of the hydrazine hydrolase with the anammoxosomes."|comment=CACAO_GONUTS_URL:http://gowiki.tamu.edu/wiki/index.php/Spec…	anammoxosome	cellular_component	174633	Bacteria	174633	Bacteria	<not present>	Planctomycetes	Candidatus Brocadiae	Candidatus Brocadiales	Candidatus Brocadiaceae	Candidatus Kuenenia	Kuenenia stuttgartiensis	Candidatus Kuenenia stuttgartiensis	Nrache1	http://gowiki.tamu.edu/wiki/index.php/Special:CACAO/annotation/2363
UniProt	Q60841	involved_in	GO:0061098	PMID:21852430	IMP			2011-10-22	CACAO		comment=CACAO_COMMENT:Figure 2: wild type mice injected with reelin in hippocampus increase Dab1 phosphorylation by inducing Src family tyrosin kinases.|comment=CACAO_GONUTS_URL:http://gowiki.tamu.edu/wiki/index.php/Special:CACAO/annotation/2366|comment=CACAO_GONUTS_USER:Sejal	positive regulation of protein tyrosine kinase activity	biological_process	10090	Eukaryota	10090	Eukaryota	Metazoa	Chordata	Mammalia	Rodentia	Muridae	Mus	Mus musculus (Mouse)	Mus musculus	Sejal	http://gowiki.tamu.edu/wiki/index.php/Special:CACAO/annotation/2366
UniProt	Q60841	involved_in	GO:0032793	PMID:21852430	IMP			2011-10-22	CACAO		comment=CACAO_COMMENT:Figure 3: when reelin was injected in the CA1 and CA3 phosphorylation levels of CREB. Therefore there is a increase in active CREB when reelin is injected. |comment=CACAO_GONUTS_URL:http://gowiki.tamu.edu/wiki/index.php/Special:CACAO/annotation/2367|comment=CACAO_GONUTS_USER:Sejal	positive regulation of CREB transcription factor activity	biological_process	10090	Eukaryota	10090	Eukaryota	Metazoa	Chordata	Mammalia	Rodentia	Muridae	Mus	Mus musculus (Mouse)	Mus musculus	Sejal	http://gowiki.tamu.edu/wiki/index.php/Special:CACAO/annotation/2367
UniProt	Q60841	involved_in	GO:0061003	PMID:21852430	IMP			2011-10-22	CACAO		comment=CACAO_COMMENT:Figure 4: spine density formation determined when reelin is injected. Spine density increased.|comment=CACAO_GONUTS_URL:http://gowiki.tamu.edu/wiki/index.php/Special:CACAO/annotation/2368|comment=CACAO_GONUTS_USER:Sejal	positive regulation of dendritic spine morphogenesis	biological_process	10090	Eukaryota	10090	Eukaryota	Metazoa	Chordata	Mammalia	Rodentia	Muridae	Mus	Mus musculus (Mouse)	Mus musculus	Sejal	http://gowiki.tamu.edu/wiki/index.php/Special:CACAO/annotation/2368
UniProt	Q60841	involved_in	GO:0060291	PMID:21852430	IMP			2011-10-22	CACAO		comment=CACAO_COMMENT:Figure 6A and B, reelin injected in mice showed enhanced theta-burst stimulation induced LTP.|comment=CACAO_GONUTS_URL:http://gowiki.tamu.edu/wiki/index.php/Special:CACAO/annotation/2369|comment=CACAO_GONUTS_USER:Sejal	long-term synaptic potentiation	biological_process	10090	Eukaryota	10090	Eukaryota	Metazoa	Chordata	Mammalia	Rodentia	Muridae	Mus	Mus musculus (Mouse)	Mus musculus	Sejal	http://gowiki.tamu.edu/wiki/index.php/Special:CACAO/annotation/2369
UniProt	Q60841	involved_in	GO:0007612	PMID:21852430	IMP			2011-10-22	CACAO		comment=CACAO_COMMENT:Hidden platform water maze Figure 8A: reelin injected mice showed less time to find the hidden platform during training days compared to mice not treated with reelin.|comment=CACAO_GONUTS_URL:http://gowiki.tamu.edu/wiki/index.php/Special:CACAO/annotation/2373|comment=CACAO_GONUTS_USER:Sejal	learning	biological_process	10090	Eukaryota	10090	Eukaryota	Metazoa	Chordata	Mammalia	Rodentia	Muridae	Mus	Mus musculus (Mouse)	Mus musculus	Sejal	http://gowiki.tamu.edu/wiki/index.php/Special:CACAO/annotation/2373
UniProt	Q60841	involved_in	GO:0007616	PMID:21852430	IMP			2011-10-22	CACAO		comment=CACAO_COMMENT:Hidden platform water maze Figure 8C: reelin injected mice showed higher number of target quadrant entries compared to saline injected mice on day 5 therefore this shows that reelin mice show enhanced memory retention of platform location. The reason I show long term memory because part of the definition include ‚Äúthis type of memory is typically dependent on gene transcrip…	long-term memory	biological_process	10090	Eukaryota	10090	Eukaryota	Metazoa	Chordata	Mammalia	Rodentia	Muridae	Mus	Mus musculus (Mouse)	Mus musculus	Sejal	http://gowiki.tamu.edu/wiki/index.php/Special:CACAO/annotation/2374
UniProt	Q60841	involved_in	GO:0008306	PMID:21852430	IMP			2011-10-22	CACAO		comment=CACAO_COMMENT:Examined hippocampal-dependent associative fear conditioned fear and memory but using a standard two shock protocol. Mice were tested for freezing to the context after 1, 24, 72h training, therefore mice injected with reelin showed enhanced context dependent freezing at 24h and 72h (figure 9) compared to control therefore showed enhanced associative learning.|comment=CACAO_G…	associative learning	biological_process	10090	Eukaryota	10090	Eukaryota	Metazoa	Chordata	Mammalia	Rodentia	Muridae	Mus	Mus musculus (Mouse)	Mus musculus	Sejal	http://gowiki.tamu.edu/wiki/index.php/Special:CACAO/annotation/2375
UniProt	Q924X6	involved_in	GO:0061003	PMID:21852430	IMP			2011-10-22	CACAO		comment=CACAO_COMMENT:Figure 5: Knock out ApoER2 showed decrease in dendrite spine density compared to wild type injected with reelin, therefore ApoER2 as a receptor for reelin is also needed for dendrite spine formation.|comment=CACAO_GONUTS_URL:http://gowiki.tamu.edu/wiki/index.php/Special:CACAO/annotation/2376|comment=CACAO_GONUTS_USER:Sejal	positive regulation of dendritic spine morphogenesis	biological_process	10090	Eukaryota	10090	Eukaryota	Metazoa	Chordata	Mammalia	Rodentia	Muridae	Mus	Mus musculus (Mouse)	Mus musculus	Sejal	http://gowiki.tamu.edu/wiki/index.php/Special:CACAO/annotation/2376
UniProt	Q60841	involved_in	GO:0051968	PMID:21814183	IMP			2011-10-22	CACAO		comment=CACAO_COMMENT:Glutamatergic transmission was measured by electrophysiological recordings mice hippocampal neurons. NMDA mediated transmission was measured. There was increase in frequency EPSP response in reelin overexpression mice (figure 5a)|comment=CACAO_GONUTS_URL:http://gowiki.tamu.edu/wiki/index.php/Special:CACAO/annotation/2379|comment=CACAO_GONUTS_USER:Sejal	positive regulation of synaptic transmission, glutamatergic	biological_process	10090	Eukaryota	10090	Eukaryota	Metazoa	Chordata	Mammalia	Rodentia	Muridae	Mus	Mus musculus (Mouse)	Mus musculus	Sejal	http://gowiki.tamu.edu/wiki/index.php/Special:CACAO/annotation/2379
UniProt	Q60841	involved_in	GO:2000463	PMID:21814183	IMP			2011-10-22	CACAO		comment=CACAO_COMMENT:Glutamatergic transmission was measured by electrophysiological recordings mice hippocampal neurons. NMDA mediated transmission was measured. There was increase in frequency EPSP response in reelin overexpression mice (figure 5A).|comment=CACAO_GONUTS_URL:http://gowiki.tamu.edu/wiki/index.php/Special:CACAO/annotation/2380|comment=CACAO_GONUTS_USER:Sejal	positive regulation of excitatory postsynaptic potential	biological_process	10090	Eukaryota	10090	Eukaryota	Metazoa	Chordata	Mammalia	Rodentia	Muridae	Mus	Mus musculus (Mouse)	Mus musculus	Sejal	http://gowiki.tamu.edu/wiki/index.php/Special:CACAO/annotation/2380
UniProt	Q60841	involved_in	GO:2000310	PMID:21814183	IMP			2011-10-22	CACAO		comment=CACAO_COMMENT:Three stimulus trains were used to evoke to examine synaptic activation of NMDA receptors. Wild type showed reduced NMDA receptor mediated fEPSP compared to reelin overexpression mice figure 5B.|comment=CACAO_GONUTS_URL:http://gowiki.tamu.edu/wiki/index.php/Special:CACAO/annotation/2381|comment=CACAO_GONUTS_USER:Sejal	regulation of NMDA receptor activity	biological_process	10090	Eukaryota	10090	Eukaryota	Metazoa	Chordata	Mammalia	Rodentia	Muridae	Mus	Mus musculus (Mouse)	Mus musculus	Sejal	http://gowiki.tamu.edu/wiki/index.php/Special:CACAO/annotation/2381
UniProt	Q60841	involved_in	GO:2000463	PMID:17229826	IMP			2011-10-23	CACAO		comment=CACAO_COMMENT:Mouse CA1 pyramidal neurons used to record spontaneous miniature activities and whole cell response. Cells treated with Reelin increased spontaneous mEPSC amplitude which was blocked by a antagonist (figure 1A-C)\n\nFigure 6F shows a reduced amplitude of AMPA receptor mediated mEPSC when not treated with reelin. Therefore treatment with reelin rescues mutant reelin (reeler) …	positive regulation of excitatory postsynaptic potential	biological_process	10090	Eukaryota	10090	Eukaryota	Metazoa	Chordata	Mammalia	Rodentia	Muridae	Mus	Mus musculus (Mouse)	Mus musculus	Sejal	http://gowiki.tamu.edu/wiki/index.php/Special:CACAO/annotation/2385
UniProt	Q60841	involved_in	GO:0051968	PMID:17229826	IMP			2011-10-22	CACAO		comment=CACAO_COMMENT:Mouse CA1 pyramidal neurons used to record spontaneous miniature activities and whole cell response. Cells treated with reelin increased spontaneous mEPSC amplitude which was not seen when blocked by a antagonist (figure 1A-C). In addition figure 2B shows current ratio of AMPA/NMDA. Cells treated with reelin showed high ratio compared to cell not treated with Reelin. |commen…	positive regulation of synaptic transmission, glutamatergic	biological_process	10090	Eukaryota	10090	Eukaryota	Metazoa	Chordata	Mammalia	Rodentia	Muridae	Mus	Mus musculus (Mouse)	Mus musculus	Sejal	http://gowiki.tamu.edu/wiki/index.php/Special:CACAO/annotation/2386
UniProt	Q60841	involved_in	GO:2000969	PMID:17229826	IMP			2011-10-22	CACAO		comment=CACAO_COMMENT:Mouse CA1 pyramidal neurons used to record spontaneous miniature activities and whole cell response. Cells treated with reelin increased spontaneous mEPSC amplitude which was not seen when blocked by a antagonist (figure 1A-C). In addition figure 2B shows current ratio of AMPA/NMDA. Cells treated with eeelin showed high ratio compared to cell not treated with reelin. Therefo…	positive regulation of AMPA receptor activity	biological_process	10090	Eukaryota	10090	Eukaryota	Metazoa	Chordata	Mammalia	Rodentia	Muridae	Mus	Mus musculus (Mouse)	Mus musculus	Sejal	http://gowiki.tamu.edu/wiki/index.php/Special:CACAO/annotation/2387
UniProt	Q60841	involved_in	GO:0090129	PMID:17229826	IMP			2011-10-22	CACAO		comment=CACAO_COMMENT:Figure 5A used antagonist to block Reelin activity, which increase the failure rate of functional synapse in CA1 hippocampus region of mice. |comment=CACAO_GONUTS_URL:http://gowiki.tamu.edu/wiki/index.php/Special:CACAO/annotation/2390|comment=CACAO_GONUTS_USER:Sejal	positive regulation of synapse maturation	biological_process	10090	Eukaryota	10090	Eukaryota	Metazoa	Chordata	Mammalia	Rodentia	Muridae	Mus	Mus musculus (Mouse)	Mus musculus	Sejal	http://gowiki.tamu.edu/wiki/index.php/Special:CACAO/annotation/2390
UniProt	Q60841	involved_in	GO:0010976	PMID:17229826	IMP			2011-10-22	CACAO		comment=CACAO_COMMENT:In mice with mutation in the reelin gene there was stunted neurite growth but when treated with reelin the growth was corrected, figure 6A-C. |comment=CACAO_GONUTS_URL:http://gowiki.tamu.edu/wiki/index.php/Special:CACAO/annotation/2391|comment=CACAO_GONUTS_USER:Sejal	positive regulation of neuron projection development	biological_process	10090	Eukaryota	10090	Eukaryota	Metazoa	Chordata	Mammalia	Rodentia	Muridae	Mus	Mus musculus (Mouse)	Mus musculus	Sejal	http://gowiki.tamu.edu/wiki/index.php/Special:CACAO/annotation/2391
UniProt	P23818	part_of	GO:0009986	PMID:17229826	IMP			2011-10-22	CACAO		comment=CACAO_COMMENT:Cell surface protein biotinylation and Western blotting was used. Figure 3 A-C, cells treated with Reelin showed increase levels of surface GluR1 compared to control.|comment=CACAO_GONUTS_URL:http://gowiki.tamu.edu/wiki/index.php/Special:CACAO/annotation/2392|comment=CACAO_GONUTS_USER:Sejal	cell surface	cellular_component	10090	Eukaryota	10090	Eukaryota	Metazoa	Chordata	Mammalia	Rodentia	Muridae	Mus	Mus musculus (Mouse)	Mus musculus	Sejal	http://gowiki.tamu.edu/wiki/index.php/Special:CACAO/annotation/2392
UniProt	P35438	part_of	GO:0030425	PMID:17229826	IMP			2011-10-22	CACAO		comment=CACAO_COMMENT:Wild type primary dendrites show labelling of NR1 by using immunofluorescence techniques, figure 6A. Figure 6B in reelin mutant mice showed decrease NR1 which was corrected by treating with reelin, figure 6C. |comment=CACAO_GONUTS_URL:http://gowiki.tamu.edu/wiki/index.php/Special:CACAO/annotation/2394|comment=CACAO_GONUTS_USER:Sejal	dendrite	cellular_component	10090	Eukaryota	10090	Eukaryota	Metazoa	Chordata	Mammalia	Rodentia	Muridae	Mus	Mus musculus (Mouse)	Mus musculus	Sejal	http://gowiki.tamu.edu/wiki/index.php/Special:CACAO/annotation/2394
UniProt	P35436	part_of	GO:0009986	PMID:17229826	IMP			2011-10-22	CACAO		comment=CACAO_COMMENT:Cell surface protein biotinylation and Western blotting was used. Figure 3 A-C, cells treated with reelin showed increase levels of surface NR2A compared to control. |comment=CACAO_GONUTS_URL:http://gowiki.tamu.edu/wiki/index.php/Special:CACAO/annotation/2396|comment=CACAO_GONUTS_USER:Sejal	cell surface	cellular_component	10090	Eukaryota	10090	Eukaryota	Metazoa	Chordata	Mammalia	Rodentia	Muridae	Mus	Mus musculus (Mouse)	Mus musculus	Sejal	http://gowiki.tamu.edu/wiki/index.php/Special:CACAO/annotation/2396
UniProt	P35438	part_of	GO:0009986	PMID:17229826	IMP			2011-10-22	CACAO		comment=CACAO_COMMENT:Cell surface protein biotinylation and Western blotting was used, figure 3 A-C.|comment=CACAO_GONUTS_URL:http://gowiki.tamu.edu/wiki/index.php/Special:CACAO/annotation/2397|comment=CACAO_GONUTS_USER:Sejal	cell surface	cellular_component	10090	Eukaryota	10090	Eukaryota	Metazoa	Chordata	Mammalia	Rodentia	Muridae	Mus	Mus musculus (Mouse)	Mus musculus	Sejal	http://gowiki.tamu.edu/wiki/index.php/Special:CACAO/annotation/2397
UniProt	Q01097	part_of	GO:0009986	PMID:17229826	IMP			2011-10-22	CACAO		comment=CACAO_COMMENT:Cell surface protein biotinylation and Western blotting was used, figure 3 A-C|comment=CACAO_GONUTS_URL:http://gowiki.tamu.edu/wiki/index.php/Special:CACAO/annotation/2398|comment=CACAO_GONUTS_USER:Sejal	cell surface	cellular_component	10090	Eukaryota	10090	Eukaryota	Metazoa	Chordata	Mammalia	Rodentia	Muridae	Mus	Mus musculus (Mouse)	Mus musculus	Sejal	http://gowiki.tamu.edu/wiki/index.php/Special:CACAO/annotation/2398
UniProt	P47951	involved_in	GO:0060140	PMID:21957484	IMP			2011-10-22	CACAO		comment=CACAO_COMMENT:Fig. 2 (except A), Fig. 3, Fig. 4C, and Table 1|comment=CACAO_GONUTS_URL:http://gowiki.tamu.edu/wiki/index.php/Special:CACAO/annotation/2401|comment=CACAO_GONUTS_USER:Oherrera	modulation by virus of syncytium formation via plasma membrane fusion	biological_process	10029	Eukaryota	10029	Eukaryota	Metazoa	Chordata	Mammalia	Rodentia	Cricetidae	Cricetulus	Cricetulus griseus (Chinese hamster) (Cricetulus barabensis griseus)	Cricetulus griseus	Oherrera	http://gowiki.tamu.edu/wiki/index.php/Special:CACAO/annotation/2401
UniProt	P02786	part_of	GO:0048471	PMID:20202662	IDA			2011-10-22	CACAO		comment=CACAO_COMMENT:Fig. 2C|comment=CACAO_GONUTS_URL:http://gowiki.tamu.edu/wiki/index.php/Special:CACAO/annotation/2403|comment=CACAO_GONUTS_USER:Oherrera	perinuclear region of cytoplasm	cellular_component	9606	Eukaryota	9606	Eukaryota	Metazoa	Chordata	Mammalia	Primates	Hominidae	Homo	Homo sapiens (Human)	Homo sapiens	Oherrera	http://gowiki.tamu.edu/wiki/index.php/Special:CACAO/annotation/2403
UniProt	P02787	part_of	GO:0048471	PMID:20202662	IDA			2011-10-22	CACAO		comment=CACAO_COMMENT:Fig. 2B|comment=CACAO_GONUTS_URL:http://gowiki.tamu.edu/wiki/index.php/Special:CACAO/annotation/2404|comment=CACAO_GONUTS_USER:Oherrera	perinuclear region of cytoplasm	cellular_component	9606	Eukaryota	9606	Eukaryota	Metazoa	Chordata	Mammalia	Primates	Hominidae	Homo	Homo sapiens (Human)	Homo sapiens	Oherrera	http://gowiki.tamu.edu/wiki/index.php/Special:CACAO/annotation/2404
UniProt	Q05320	part_of	GO:0030430	PMID:20202662	IDA			2011-10-22	CACAO		comment=CACAO_COMMENT:Fig. 2|comment=CACAO_GONUTS_URL:http://gowiki.tamu.edu/wiki/index.php/Special:CACAO/annotation/2405|comment=CACAO_GONUTS_USER:Oherrera	host cell cytoplasm	cellular_component	128952	Viruses	128952	Viruses	<not present>	Negarnaviricota	Monjiviricetes	Mononegavirales	Filoviridae	Ebolavirus	Zaire ebolavirus (strain Mayinga-76) (ZEBOV) (Zaire Ebola virus)	Zaire ebolavirus	Oherrera	http://gowiki.tamu.edu/wiki/index.php/Special:CACAO/annotation/2405
UniProt	Q05320	involved_in	GO:0046718	PMID:20202662	IMP			2011-10-22	CACAO		comment=CACAO_COMMENT:Fig. 5C|comment=CACAO_GONUTS_URL:http://gowiki.tamu.edu/wiki/index.php/Special:CACAO/annotation/2406|comment=CACAO_GONUTS_USER:Oherrera	viral entry into host cell	biological_process	128952	Viruses	128952	Viruses	<not present>	Negarnaviricota	Monjiviricetes	Mononegavirales	Filoviridae	Ebolavirus	Zaire ebolavirus (strain Mayinga-76) (ZEBOV) (Zaire Ebola virus)	Zaire ebolavirus	Oherrera	http://gowiki.tamu.edu/wiki/index.php/Special:CACAO/annotation/2406
UniProt	P42566	involved_in	GO:0046718	PMID:20202662	IMP			2011-10-22	CACAO		comment=CACAO_COMMENT:Fig. 4B and Fig. 4C|comment=CACAO_GONUTS_URL:http://gowiki.tamu.edu/wiki/index.php/Special:CACAO/annotation/2407|comment=CACAO_GONUTS_USER:Oherrera	viral entry into host cell	biological_process	9606	Eukaryota	9606	Eukaryota	Metazoa	Chordata	Mammalia	Primates	Hominidae	Homo	Homo sapiens (Human)	Homo sapiens	Oherrera	http://gowiki.tamu.edu/wiki/index.php/Special:CACAO/annotation/2407
UniProt	O82811	involved_in	GO:0015706	PMID:20561257	IMP			2011-10-22	CACAO		comment=CACAO_COMMENT:Figure 1 shows that ATnar2.1 mutants do not growth on low nitrate in comparison to the wildtype. Additionally growth can be restored to a level that closely parallels WT growth rates by transformation with a myc-tagged AtNAR2.1).\n\nFigure 2 shows that mutant lacking the ATNRT2.1 polypeptide exhibit poor growth on low nitrate (also see page 743).|comment=CACAO_GONUTS_URL:htt…	nitrate transport	biological_process	3702	Eukaryota	3702	Eukaryota	Viridiplantae	Streptophyta	<not present>	Brassicales	Brassicaceae	Arabidopsis	Arabidopsis thaliana (Mouse-ear cress)	Arabidopsis thaliana	Lguthrie	http://gowiki.tamu.edu/wiki/index.php/Special:CACAO/annotation/2408
UniProt	Q05127	involved_in	GO:0046775	PMID:19828757	IDA			2011-10-22	CACAO		comment=CACAO_COMMENT:Fig. 3 and Figs. 6DEF|comment=CACAO_GONUTS_URL:http://gowiki.tamu.edu/wiki/index.php/Special:CACAO/annotation/2409|comment=CACAO_GONUTS_USER:Oherrera	suppression by virus of host cytokine production	biological_process	128952	Viruses	128952	Viruses	<not present>	Negarnaviricota	Monjiviricetes	Mononegavirales	Filoviridae	Ebolavirus	Zaire ebolavirus (strain Mayinga-76) (ZEBOV) (Zaire Ebola virus)	Zaire ebolavirus	Oherrera	http://gowiki.tamu.edu/wiki/index.php/Special:CACAO/annotation/2409
UniProt	Q05127	involved_in	GO:0039505	PMID:19828757	IMP			2011-10-22	CACAO		comment=CACAO_COMMENT:Fig. 2 and Fig. 4|comment=CACAO_GONUTS_URL:http://gowiki.tamu.edu/wiki/index.php/Special:CACAO/annotation/2410|comment=CACAO_GONUTS_USER:Oherrera	suppression by virus of host antigen processing and presentation of peptide antigen via MHC class II	biological_process	128952	Viruses	128952	Viruses	<not present>	Negarnaviricota	Monjiviricetes	Mononegavirales	Filoviridae	Ebolavirus	Zaire ebolavirus (strain Mayinga-76) (ZEBOV) (Zaire Ebola virus)	Zaire ebolavirus	Oherrera	http://gowiki.tamu.edu/wiki/index.php/Special:CACAO/annotation/2410
UniProt	P28348	enables	GO:0003700	PMID:1922075	IDA			2011-10-22	CACAO		comment=CACAO_COMMENT:Figure 6,7. These figures show that the NIRA protein binds to the cis-acting sites of niaD and niiA.|comment=CACAO_GONUTS_URL:http://gowiki.tamu.edu/wiki/index.php/Special:CACAO/annotation/2413|comment=CACAO_GONUTS_USER:Jolive15	DNA-binding transcription factor activity	molecular_function	227321	Eukaryota	227321	Eukaryota	Fungi	Ascomycota	Eurotiomycetes	Eurotiales	Aspergillaceae	Aspergillus	Emericella nidulans (strain FGSC A4 / ATCC 38163 / CBS 112	Aspergillus nidulans	Jolive15	http://gowiki.tamu.edu/wiki/index.php/Special:CACAO/annotation/2413
UniProt	Q04507	enables	GO:0004497	PMID:8458839	IDA			2011-10-22	CACAO		comment=CACAO_COMMENT:Table 2 shows AMO enzyme activity with and without copper chloride.|comment=CACAO_GONUTS_URL:http://gowiki.tamu.edu/wiki/index.php/Special:CACAO/annotation/2414|comment=CACAO_GONUTS_USER:Dhaase1	monooxygenase activity	molecular_function	228410	Bacteria	228410	Bacteria	<not present>	Proteobacteria	Betaproteobacteria	Nitrosomonadales	Nitrosomonadaceae	Nitrosomonas	Nitrosomonas europaea (strain ATCC 19718 / CIP 103999 / KCTC 2705 /NBRC 14298)	Nitrosomonas europaea	Dhaase1	http://gowiki.tamu.edu/wiki/index.php/Special:CACAO/annotation/2414
UniProt	Q50925	enables	GO:0016491	PMID:227845	IDA			2011-10-22	CACAO		comment=CACAO_COMMENT:Table 1 indicates that the enzyme is reduced in the presence of sodium nitrite.|comment=CACAO_GONUTS_URL:http://gowiki.tamu.edu/wiki/index.php/Special:CACAO/annotation/2415|comment=CACAO_GONUTS_USER:Dhaase1	oxidoreductase activity	molecular_function	228410	Bacteria	228410	Bacteria	<not present>	Proteobacteria	Betaproteobacteria	Nitrosomonadales	Nitrosomonadaceae	Nitrosomonas	Nitrosomonas europaea (strain ATCC 19718 / CIP 103999 / KCTC 2705 /NBRC 14298)	Nitrosomonas europaea	Dhaase1	http://gowiki.tamu.edu/wiki/index.php/Special:CACAO/annotation/2415
UniProt	Q05127	involved_in	GO:0044414	PMID:21228243	IMP			2011-10-23	CACAO		comment=CACAO_COMMENT:Fig. 2 \nSuppression of siRNA|comment=CACAO_GONUTS_URL:http://gowiki.tamu.edu/wiki/index.php/Special:CACAO/annotation/2416|comment=CACAO_GONUTS_USER:Oherrera	suppression of host defenses	biological_process	128952	Viruses	128952	Viruses	<not present>	Negarnaviricota	Monjiviricetes	Mononegavirales	Filoviridae	Ebolavirus	Zaire ebolavirus (strain Mayinga-76) (ZEBOV) (Zaire Ebola virus)	Zaire ebolavirus	Oherrera	http://gowiki.tamu.edu/wiki/index.php/Special:CACAO/annotation/2416
UniProt	Q05323	involved_in	GO:0044414	PMID:21228243	IMP			2011-10-23	CACAO		comment=CACAO_COMMENT:Fig. 2\nSuppression of siRNA|comment=CACAO_GONUTS_URL:http://gowiki.tamu.edu/wiki/index.php/Special:CACAO/annotation/2417|comment=CACAO_GONUTS_USER:Oherrera	suppression of host defenses	biological_process	128952	Viruses	128952	Viruses	<not present>	Negarnaviricota	Monjiviricetes	Mononegavirales	Filoviridae	Ebolavirus	Zaire ebolavirus (strain Mayinga-76) (ZEBOV) (Zaire Ebola virus)	Zaire ebolavirus	Oherrera	http://gowiki.tamu.edu/wiki/index.php/Special:CACAO/annotation/2417
UniProt	Q05128	involved_in	GO:0044414	PMID:21228243	IMP			2011-10-23	CACAO		comment=CACAO_COMMENT:Fig. 2 \nSuppression of siRNA|comment=CACAO_GONUTS_URL:http://gowiki.tamu.edu/wiki/index.php/Special:CACAO/annotation/2418|comment=CACAO_GONUTS_USER:Oherrera	suppression of host defenses	biological_process	128952	Viruses	128952	Viruses	<not present>	Negarnaviricota	Monjiviricetes	Mononegavirales	Filoviridae	Ebolavirus	Zaire ebolavirus (strain Mayinga-76) (ZEBOV) (Zaire Ebola virus)	Zaire ebolavirus	Oherrera	http://gowiki.tamu.edu/wiki/index.php/Special:CACAO/annotation/2418
UniProt	P30530	involved_in	GO:0046718	PMID:21047970	IMP			2011-10-23	CACAO		comment=CACAO_COMMENT:Fig. 1|comment=CACAO_GONUTS_URL:http://gowiki.tamu.edu/wiki/index.php/Special:CACAO/annotation/2431|comment=CACAO_GONUTS_USER:Oherrera	viral entry into host cell	biological_process	9606	Eukaryota	9606	Eukaryota	Metazoa	Chordata	Mammalia	Primates	Hominidae	Homo	Homo sapiens (Human)	Homo sapiens	Oherrera	http://gowiki.tamu.edu/wiki/index.php/Special:CACAO/annotation/2431
UniProt	P30530	involved_in	GO:0048549	PMID:21047970	IMP			2011-10-23	CACAO		comment=CACAO_COMMENT:Fig. 7A|comment=CACAO_GONUTS_URL:http://gowiki.tamu.edu/wiki/index.php/Special:CACAO/annotation/2433|comment=CACAO_GONUTS_USER:Oherrera	positive regulation of pinocytosis	biological_process	9606	Eukaryota	9606	Eukaryota	Metazoa	Chordata	Mammalia	Primates	Hominidae	Homo	Homo sapiens (Human)	Homo sapiens	Oherrera	http://gowiki.tamu.edu/wiki/index.php/Special:CACAO/annotation/2433
UniProt	P42566	involved_in	GO:0019065	PMID:21047970	IMP			2011-10-23	CACAO		comment=CACAO_COMMENT:Fig. 2B\nPart of the clathrin-mediated endocytosis entry pathway. |comment=CACAO_GONUTS_URL:http://gowiki.tamu.edu/wiki/index.php/Special:CACAO/annotation/2434|comment=CACAO_GONUTS_USER:Oherrera	receptor-mediated endocytosis of virus by host cell	biological_process	9606	Eukaryota	9606	Eukaryota	Metazoa	Chordata	Mammalia	Primates	Hominidae	Homo	Homo sapiens (Human)	Homo sapiens	Oherrera	http://gowiki.tamu.edu/wiki/index.php/Special:CACAO/annotation/2434
UniProt	Q03135	involved_in	GO:0019065	PMID:21047970	IGI	UniProtKB:P51636		2011-10-23	CACAO		comment=CACAO_COMMENT:Fig. 2EFG\nPart of the caveola/lipid raft-mediated entry pathway|comment=CACAO_GONUTS_URL:http://gowiki.tamu.edu/wiki/index.php/Special:CACAO/annotation/2436|comment=CACAO_GONUTS_USER:Oherrera	receptor-mediated endocytosis of virus by host cell	biological_process	9606	Eukaryota	9606	Eukaryota	Metazoa	Chordata	Mammalia	Primates	Hominidae	Homo	Homo sapiens (Human)	Homo sapiens	Oherrera	http://gowiki.tamu.edu/wiki/index.php/Special:CACAO/annotation/2436
UniProt	P51636	involved_in	GO:0019065	PMID:21047970	IGI	UniProtKB:O60840		2011-10-23	CACAO		comment=CACAO_COMMENT:Fig. 2EFG\nPart of the caveola/lipid raft-mediated entry pathway|comment=CACAO_GONUTS_URL:http://gowiki.tamu.edu/wiki/index.php/Special:CACAO/annotation/2437|comment=CACAO_GONUTS_USER:Oherrera	receptor-mediated endocytosis of virus by host cell	biological_process	9606	Eukaryota	9606	Eukaryota	Metazoa	Chordata	Mammalia	Primates	Hominidae	Homo	Homo sapiens (Human)	Homo sapiens	Oherrera	http://gowiki.tamu.edu/wiki/index.php/Special:CACAO/annotation/2437
UniProt	P13699	enables	GO:0008408	PMID:21262835	IMP			2011-10-23	CACAO		comment=CACAO_COMMENT:Fig. 3|comment=CACAO_GONUTS_URL:http://gowiki.tamu.edu/wiki/index.php/Special:CACAO/annotation/2439|comment=CACAO_GONUTS_USER:Oherrera	3'-5' exonuclease activity	molecular_function	11622	Viruses	11622	Viruses	<not present>	Negarnaviricota	Ellioviricetes	Bunyavirales	Arenaviridae	Mammarenavirus	Lassa virus (strain Mouse/Sierra Leone/Josiah/1976) (LASV)	Lassa mammarenavirus	Oherrera	http://gowiki.tamu.edu/wiki/index.php/Special:CACAO/annotation/2439
UniProt	P13699	involved_in	GO:0039548	PMID:21262835	IMP			2011-10-23	CACAO		comment=CACAO_COMMENT:Fig. 5|comment=CACAO_GONUTS_URL:http://gowiki.tamu.edu/wiki/index.php/Special:CACAO/annotation/2440|comment=CACAO_GONUTS_USER:Oherrera	suppression by virus of host IRF3 activity	biological_process	11622	Viruses	11622	Viruses	<not present>	Negarnaviricota	Ellioviricetes	Bunyavirales	Arenaviridae	Mammarenavirus	Lassa virus (strain Mouse/Sierra Leone/Josiah/1976) (LASV)	Lassa mammarenavirus	Oherrera	http://gowiki.tamu.edu/wiki/index.php/Special:CACAO/annotation/2440
UniProt	Q97EQ3	enables	GO:0045127	PMID:21784936	IDA			2011-10-23	CACAO		comment=CACAO_COMMENT:Figure 3 shows that MurK is able phosphorylate the cell wall amino sugar GlcNAc and MurNAc of the C. acetobutylcum. Figure for shows the products of the reaction of MurK with amino sugars and Figure 5 shows the substrate specificity of MurK.|comment=CACAO_GONUTS_URL:http://gowiki.tamu.edu/wiki/index.php/Special:CACAO/annotation/2442|comment=CACAO_GONUTS_USER:Lguthrie	N-acetylglucosamine kinase activity	molecular_function	272562	Bacteria	272562	Bacteria	<not present>	Firmicutes	Clostridia	Clostridiales	Clostridiaceae	Clostridium	Clostridium acetobutylicum (strain ATCC 824 / DSM 792 / JCM 1419 / LMG5710 / VKM B-1787)	Clostridium acetobutylicum	Lguthrie	http://gowiki.tamu.edu/wiki/index.php/Special:CACAO/annotation/2442
UniProt	O35668	part_of	GO:0005813	PMID:21985783	IDA			2011-10-23	CACAO		comment=CACAO_COMMENT:Figure1 |comment=CACAO_GONUTS_URL:http://gowiki.tamu.edu/wiki/index.php/Special:CACAO/annotation/2444|comment=CACAO_GONUTS_USER:Pinarte11	centrosome	cellular_component	10090	Eukaryota	10090	Eukaryota	Metazoa	Chordata	Mammalia	Rodentia	Muridae	Mus	Mus musculus (Mouse)	Mus musculus	Pinarte11	http://gowiki.tamu.edu/wiki/index.php/Special:CACAO/annotation/2444
UniProt	Q05320	part_of	GO:0044165	PMID:21223600	IMP			2011-10-23	CACAO		comment=CACAO_COMMENT:Fig. 1B|comment=CACAO_GONUTS_URL:http://gowiki.tamu.edu/wiki/index.php/Special:CACAO/annotation/2445|comment=CACAO_GONUTS_USER:Oherrera	host cell endoplasmic reticulum	cellular_component	128952	Viruses	128952	Viruses	<not present>	Negarnaviricota	Monjiviricetes	Mononegavirales	Filoviridae	Ebolavirus	Zaire ebolavirus (strain Mayinga-76) (ZEBOV) (Zaire Ebola virus)	Zaire ebolavirus	Oherrera	http://gowiki.tamu.edu/wiki/index.php/Special:CACAO/annotation/2445
UniProt	P0C6X7	enables	GO:0000175	PMID:16549795	IDA			2011-10-23	CACAO		comment=CACAO_COMMENT:Fig. 3 and Fig. 4|comment=CACAO_GONUTS_URL:http://gowiki.tamu.edu/wiki/index.php/Special:CACAO/annotation/2448|comment=CACAO_GONUTS_USER:Oherrera	3'-5'-exoribonuclease activity	molecular_function	694009	Viruses	694009	Viruses	<not present>	<not present>	<not present>	Nidovirales	Coronaviridae	Betacoronavirus	Human SARS coronavirus (SARS-CoV) (Severe acute respiratory syndromecoronavirus)	Severe acute respiratory syndrome-related coronavirus	Oherrera	http://gowiki.tamu.edu/wiki/index.php/Special:CACAO/annotation/2448
UniProt	P0C6X7	involved_in	GO:0019083	PMID:16549795	IMP			2011-10-23	CACAO		comment=CACAO_COMMENT:Fig. 5|comment=CACAO_GONUTS_URL:http://gowiki.tamu.edu/wiki/index.php/Special:CACAO/annotation/2449|comment=CACAO_GONUTS_USER:Oherrera	viral transcription	biological_process	694009	Viruses	694009	Viruses	<not present>	<not present>	<not present>	Nidovirales	Coronaviridae	Betacoronavirus	Human SARS coronavirus (SARS-CoV) (Severe acute respiratory syndromecoronavirus)	Severe acute respiratory syndrome-related coronavirus	Oherrera	http://gowiki.tamu.edu/wiki/index.php/Special:CACAO/annotation/2449
UniProt	O00203	involved_in	GO:0032438	PMID:11452004	IMP			2011-10-23	CACAO		comment=CACAO_COMMENT:In Fig. 5, normal melanosomes stain for tyrosinase. HPS-2 (AP-3 beta mutant) melanosomes lack tyrosinase. |comment=CACAO_GONUTS_URL:http://gowiki.tamu.edu/wiki/index.php/Special:CACAO/annotation/2450|comment=CACAO_GONUTS_USER:Jcooper	melanosome organization	biological_process	9606	Eukaryota	9606	Eukaryota	Metazoa	Chordata	Mammalia	Primates	Hominidae	Homo	Homo sapiens (Human)	Homo sapiens	Jcooper	http://gowiki.tamu.edu/wiki/index.php/Special:CACAO/annotation/2450
UniProt	Q03181	involved_in	GO:0006915	PMID:12909723	IMP			2011-10-23	CACAO		comment=CACAO_COMMENT:Figure 4. B.|comment=CACAO_GONUTS_URL:http://gowiki.tamu.edu/wiki/index.php/Special:CACAO/annotation/2452|comment=CACAO_GONUTS_USER:Jeang	apoptotic process	biological_process	9606	Eukaryota	9606	Eukaryota	Metazoa	Chordata	Mammalia	Primates	Hominidae	Homo	Homo sapiens (Human)	Homo sapiens	Jeang	http://gowiki.tamu.edu/wiki/index.php/Special:CACAO/annotation/2452
UniProt	Q61419	enables	GO:0030338	PMID:21987817	IDA			2011-10-23	CACAO		comment=CACAO_COMMENT:Figure 2A|comment=CACAO_GONUTS_URL:http://gowiki.tamu.edu/wiki/index.php/Special:CACAO/annotation/2454|comment=CACAO_GONUTS_USER:Jeang	CMP-N-acetylneuraminate monooxygenase activity	molecular_function	10090	Eukaryota	10090	Eukaryota	Metazoa	Chordata	Mammalia	Rodentia	Muridae	Mus	Mus musculus (Mouse)	Mus musculus	Jeang	http://gowiki.tamu.edu/wiki/index.php/Special:CACAO/annotation/2454
UniProt	Q1PX48	involved_in	GO:0019331	PMID:21964329	IDA			2011-10-23	CACAO		comment=CACAO_COMMENT:Figure 4|comment=CACAO_GONUTS_URL:http://gowiki.tamu.edu/wiki/index.php/Special:CACAO/annotation/2456|comment=CACAO_GONUTS_USER:Biovzf	anaerobic respiration, using ammonium as electron donor	biological_process	174633	Bacteria	174633	Bacteria	<not present>	Planctomycetes	Candidatus Brocadiae	Candidatus Brocadiales	Candidatus Brocadiaceae	Candidatus Kuenenia	Kuenenia stuttgartiensis	Candidatus Kuenenia stuttgartiensis	Biovzf	http://gowiki.tamu.edu/wiki/index.php/Special:CACAO/annotation/2456
UniProt	P33937	part_of	GO:0030288	PMID:10234835	IDA			2011-10-23	CACAO		comment=CACAO_COMMENT:Figure 1. Periplasmic proteins separated and stained for nitrate reductase activity. Banding seen is due to the reduction of nitrite formed as the product of NapA activity by periplasmic nitrite reductase [20].|comment=CACAO_GONUTS_URL:http://gowiki.tamu.edu/wiki/index.php/Special:CACAO/annotation/2458|comment=CACAO_GONUTS_USER:Jolive15	outer membrane-bounded periplasmic space	cellular_component	83333	Bacteria	83333	Bacteria	<not present>	Proteobacteria	Gammaproteobacteria	Enterobacterales	Enterobacteriaceae	Escherichia	Escherichia coli (strain K12)	Escherichia coli	Jolive15	http://gowiki.tamu.edu/wiki/index.php/Special:CACAO/annotation/2458
UniProt	Q50925	involved_in	GO:0019331	PMID:9453157	IDA			2011-10-23	CACAO		comment=CACAO_COMMENT:Table 2 and Figure 4 demonstrated hydrazine conversion by the anammox culture|comment=CACAO_GONUTS_URL:http://gowiki.tamu.edu/wiki/index.php/Special:CACAO/annotation/2459|comment=CACAO_GONUTS_USER:Biovzf	anaerobic respiration, using ammonium as electron donor	biological_process	228410	Bacteria	228410	Bacteria	<not present>	Proteobacteria	Betaproteobacteria	Nitrosomonadales	Nitrosomonadaceae	Nitrosomonas	Nitrosomonas europaea (strain ATCC 19718 / CIP 103999 / KCTC 2705 /NBRC 14298)	Nitrosomonas europaea	Biovzf	http://gowiki.tamu.edu/wiki/index.php/Special:CACAO/annotation/2459
UniProt	Q9GZM8	involved_in	GO:0043547	PMID:21283621	IMP			2011-10-23	CACAO		comment=CACAO_COMMENT:Fig. 3|comment=CACAO_GONUTS_URL:http://gowiki.tamu.edu/wiki/index.php/Special:CACAO/annotation/2460|comment=CACAO_GONUTS_USER:Oherrera	positive regulation of GTPase activity	biological_process	9606	Eukaryota	9606	Eukaryota	Metazoa	Chordata	Mammalia	Primates	Hominidae	Homo	Homo sapiens (Human)	Homo sapiens	Oherrera	http://gowiki.tamu.edu/wiki/index.php/Special:CACAO/annotation/2460
UniProt	Q9GZM8	involved_in	GO:0033157	PMID:21283621	IMP			2011-10-23	CACAO		comment=CACAO_COMMENT:Fig. 5 (especially 5C)|comment=CACAO_GONUTS_URL:http://gowiki.tamu.edu/wiki/index.php/Special:CACAO/annotation/2461|comment=CACAO_GONUTS_USER:Oherrera	regulation of intracellular protein transport	biological_process	9606	Eukaryota	9606	Eukaryota	Metazoa	Chordata	Mammalia	Primates	Hominidae	Homo	Homo sapiens (Human)	Homo sapiens	Oherrera	http://gowiki.tamu.edu/wiki/index.php/Special:CACAO/annotation/2461
UniProt	D5GW36	enables	GO:0004707	PMID:21029458	IDA			2011-10-23	CACAO		comment=CACAO_COMMENT:Figure 4: ERK1/2 pathway involvement in the Res-induced repression of YKL-40 expression.|comment=CACAO_GONUTS_URL:http://gowiki.tamu.edu/wiki/index.php/Special:CACAO/annotation/2463|comment=CACAO_GONUTS_USER:Pinarte11	MAP kinase activity	molecular_function	70202	Eukaryota	70202	Eukaryota	Metazoa	Nematoda	Chromadorea	Rhabditida	Cephalobidae	Acrobeloides	Acrobeloides sp	Acrobeloides sp. PS1146	Pinarte11	http://gowiki.tamu.edu/wiki/index.php/Special:CACAO/annotation/2463
UniProt	P43117	involved_in	GO:0010628	PMID:21668646	IDA			2011-10-23	CACAO		comment=CACAO_COMMENT:Expression of COX-2 Figure 1 B|comment=CACAO_GONUTS_URL:http://gowiki.tamu.edu/wiki/index.php/Special:CACAO/annotation/2464|comment=CACAO_GONUTS_USER:Gamertmac	positive regulation of gene expression	biological_process	10090	Eukaryota	10090	Eukaryota	Metazoa	Chordata	Mammalia	Rodentia	Muridae	Mus	Mus musculus (Mouse)	Mus musculus	Gamertmac	http://gowiki.tamu.edu/wiki/index.php/Special:CACAO/annotation/2464
UniProt	P33937	enables	GO:0008940	PMID:10234835	IDA			2011-10-23	CACAO		comment=CACAO_COMMENT:Nap activity was detected, but associated with a band of decreased electrophoretic mobility which lacks c-type cytochrome, implying that NapA is active with the artificial electron donor, methyl viologen, in the absence of NapB (Fig. 1, track 2).|comment=CACAO_GONUTS_URL:http://gowiki.tamu.edu/wiki/index.php/Special:CACAO/annotation/2467|comment=CACAO_GONUTS_USER:Jolive15	nitrate reductase activity	molecular_function	83333	Bacteria	83333	Bacteria	<not present>	Proteobacteria	Gammaproteobacteria	Enterobacterales	Enterobacteriaceae	Escherichia	Escherichia coli (strain K12)	Escherichia coli	Jolive15	http://gowiki.tamu.edu/wiki/index.php/Special:CACAO/annotation/2467
UniProt	P01175	involved_in	GO:0043627	PMID:21656645	IDA			2011-10-23	CACAO		comment=CACAO_COMMENT:Response to Coumesterol Figure 1B|comment=CACAO_GONUTS_URL:http://gowiki.tamu.edu/wiki/index.php/Special:CACAO/annotation/2470|comment=CACAO_GONUTS_USER:Gamertmac	response to estrogen	biological_process	9913	Eukaryota	9913	Eukaryota	Metazoa	Chordata	Mammalia	<not present>	Bovidae	Bos	Bos taurus (Bovine)	Bos taurus	Gamertmac	http://gowiki.tamu.edu/wiki/index.php/Special:CACAO/annotation/2470
UniProt	Q8QGV2	involved_in	GO:0045786	PMID:17961226	IDA			2011-10-23	CACAO		comment=CACAO_COMMENT:Figure 1e|comment=CACAO_GONUTS_URL:http://gowiki.tamu.edu/wiki/index.php/Special:CACAO/annotation/2476|comment=CACAO_GONUTS_USER:Elleon	negative regulation of cell cycle	biological_process	8355	Eukaryota	8355	Eukaryota	Metazoa	Chordata	Amphibia	Anura	Pipidae	Xenopus	Xenopus laevis (African clawed frog)	Xenopus laevis	Elleon	http://gowiki.tamu.edu/wiki/index.php/Special:CACAO/annotation/2476
UniProt	P0DMC7	involved_in	GO:0044011	PMID:14651646	IMP			2011-11-01	CACAO		comment=CACAO_COMMENT:Fig. 1: RcsC is required for biofilm formation, the mutant was complemented with a plasmid containing the rcsC gene and another one that contained a mutation in the rcsC gene|comment=CACAO_GONUTS_URL:http://gowiki.tamu.edu/wiki/index.php/Special:CACAO/annotation/2481|comment=CACAO_GONUTS_USER:BISON2	single-species biofilm formation on inanimate substrate	biological_process	83333	Bacteria	83333	Bacteria	<not present>	Proteobacteria	Gammaproteobacteria	Enterobacterales	Enterobacteriaceae	Escherichia	Escherichia coli (strain K12)	Escherichia coli	BISON2	http://gowiki.tamu.edu/wiki/index.php/Special:CACAO/annotation/2481
UniProt	P98008	enables	GO:0016966	PMID:7508388	IMP			2011-10-23	CACAO		comment=CACAO_COMMENT:Figure 8. Deletion-replacement mutagenesis of the gene norB resulted in the loss of NO reduction of P stutzeri strain MK321.|comment=CACAO_GONUTS_URL:http://gowiki.tamu.edu/wiki/index.php/Special:CACAO/annotation/2488|comment=CACAO_GONUTS_USER:Jolive15	nitric oxide reductase activity	molecular_function	316	Bacteria	316	Bacteria	<not present>	Proteobacteria	Gammaproteobacteria	Pseudomonadales	Pseudomonadaceae	Pseudomonas	Pseudomonas stutzeri (Pseudomonas perfectomarina)	Pseudomonas stutzeri	Jolive15	http://gowiki.tamu.edu/wiki/index.php/Special:CACAO/annotation/2488
UniProt	P14064	part_of	GO:0005746	PMID:21108829	IMP			2011-10-23	CACAO		comment=CACAO_COMMENT:fig. 7|comment=CACAO_GONUTS_URL:http://gowiki.tamu.edu/wiki/index.php/Special:CACAO/annotation/2490|comment=CACAO_GONUTS_USER:Mdao3	mitochondrial respirasome	cellular_component	559292	Eukaryota	559292	Eukaryota	Fungi	Ascomycota	Saccharomycetes	Saccharomycetales	Saccharomycetaceae	Saccharomyces	Saccharomyces cerevisiae (strain ATCC 204508 / S288c) (Baker's yeast)	Saccharomyces cerevisiae	Mdao3	http://gowiki.tamu.edu/wiki/index.php/Special:CACAO/annotation/2490
UniProt	Q51662	enables	GO:0016966	PMID:9022686	IMP			2011-10-23	CACAO		comment=CACAO_COMMENT:Table 4.|comment=CACAO_GONUTS_URL:http://gowiki.tamu.edu/wiki/index.php/Special:CACAO/annotation/2491|comment=CACAO_GONUTS_USER:Wwhitm2	nitric oxide reductase activity	molecular_function	266	Bacteria	266	Bacteria	<not present>	Proteobacteria	Alphaproteobacteria	Rhodobacterales	Rhodobacteraceae	Paracoccus	Paracoccus denitrificans	Paracoccus denitrificans	Wwhitm2	http://gowiki.tamu.edu/wiki/index.php/Special:CACAO/annotation/2491
UniProt	P0DMC7	involved_in	GO:0031346	PMID:17644608	IMP			2011-11-01	CACAO		comment=CACAO_COMMENT:Fig. 2: RcsB enhances piliation. The rcsB mutant has fewer pili in the TEM|comment=CACAO_GONUTS_URL:http://gowiki.tamu.edu/wiki/index.php/Special:CACAO/annotation/2493|comment=CACAO_GONUTS_USER:BISON2	positive regulation of cell projection organization	biological_process	83333	Bacteria	83333	Bacteria	<not present>	Proteobacteria	Gammaproteobacteria	Enterobacterales	Enterobacteriaceae	Escherichia	Escherichia coli (strain K12)	Escherichia coli	BISON2	http://gowiki.tamu.edu/wiki/index.php/Special:CACAO/annotation/2493
UniProt	Q30JB5	enables	GO:0009055	PMID:17049265	IDA			2011-10-23	CACAO		comment=CACAO_COMMENT:Figure 2. Suggests that the protein is suitable to act as an electron carrier protein that may be involved in the respiratory chain between hydrazine oxidation and the reduction of nitrite.|comment=CACAO_GONUTS_URL:http://gowiki.tamu.edu/wiki/index.php/Special:CACAO/annotation/2494|comment=CACAO_GONUTS_USER:Biovzf	electron transfer activity	molecular_function	174633	Bacteria	174633	Bacteria	<not present>	Planctomycetes	Candidatus Brocadiae	Candidatus Brocadiales	Candidatus Brocadiaceae	Candidatus Kuenenia	Kuenenia stuttgartiensis	Candidatus Kuenenia stuttgartiensis	Biovzf	http://gowiki.tamu.edu/wiki/index.php/Special:CACAO/annotation/2494
UniProt	Q8K3E5	part_of	GO:0005929	PMID:20081859	IDA			2011-10-23	CACAO		comment=CACAO_COMMENT:Figure 1 (e): Endogenous Ahi1 localization is shown in red to the base of photoreceptor connecting cillium (acetylated-tubulin: green) in Ahi1 +/- section and is absent in Ahi1 -/- Cillium.|comment=CACAO_GONUTS_URL:http://gowiki.tamu.edu/wiki/index.php/Special:CACAO/annotation/2495|comment=CACAO_GONUTS_USER:Hessa	cilium	cellular_component	10090	Eukaryota	10090	Eukaryota	Metazoa	Chordata	Mammalia	Rodentia	Muridae	Mus	Mus musculus (Mouse)	Mus musculus	Hessa	http://gowiki.tamu.edu/wiki/index.php/Special:CACAO/annotation/2495
UniProt	Q8K3E5	involved_in	GO:0046548	PMID:20081859	IMP			2011-10-23	CACAO		comment=CACAO_COMMENT:Supplementary figure 2 (a): Transmission electron microscopy showed complete absence of both rod and cone outer segments indicating Ahi1 role in rod and cone cell development. EM longitudinal views of representative Ahi1+/- control and multiple Ahi1-/- photoreceptor cilia demonstrate absence of outer segment disks. OS=outer segments, CC=connecting cilium (and indicated by bl…	retinal rod cell development	biological_process	10090	Eukaryota	10090	Eukaryota	Metazoa	Chordata	Mammalia	Rodentia	Muridae	Mus	Mus musculus (Mouse)	Mus musculus	Hessa	http://gowiki.tamu.edu/wiki/index.php/Special:CACAO/annotation/2496
UniProt	Q8K3E5	involved_in	GO:0046549	PMID:20081859	IMP			2011-10-23	CACAO		comment=CACAO_COMMENT:Supplementary figure 2 (a): Transmission electron microscopy showed complete absence of both rod and cone outer segments by P10, indicating a role for Ahi1 in rod and cone cell development.|comment=CACAO_GONUTS_URL:http://gowiki.tamu.edu/wiki/index.php/Special:CACAO/annotation/2497|comment=CACAO_GONUTS_USER:Hessa	retinal cone cell development	biological_process	10090	Eukaryota	10090	Eukaryota	Metazoa	Chordata	Mammalia	Rodentia	Muridae	Mus	Mus musculus (Mouse)	Mus musculus	Hessa	http://gowiki.tamu.edu/wiki/index.php/Special:CACAO/annotation/2497
UniProt	Q8K3E5	involved_in	GO:0042462	PMID:20081859	IDA			2011-10-23	CACAO		comment=CACAO_COMMENT:Figure 5 (d): The photoreceptors of Nphp1- /-mice formed outer segments but underwent gradual retinal degeneration, which was slightly evident at 2 months. Figure shows Nphp1+/+ and Nphp1-/- retina at 8 wks stained for opsin and nuclei (Hoescht 33342). Scale=20Œºm|comment=CACAO_GONUTS_URL:http://gowiki.tamu.edu/wiki/index.php/Special:CACAO/annotation/2501|comment=CACAO_GONUT…	eye photoreceptor cell development	biological_process	10090	Eukaryota	10090	Eukaryota	Metazoa	Chordata	Mammalia	Rodentia	Muridae	Mus	Mus musculus (Mouse)	Mus musculus	Hessa	http://gowiki.tamu.edu/wiki/index.php/Special:CACAO/annotation/2501
UniProt	Q875L7	involved_in	GO:0006111	PMID:12514128	IMP			2011-10-30	CACAO		comment=CACAO_COMMENT:Table 1 shows tps1 KO mutants are unable to grow on glucose, sucrose, fructose, maltose, or trehalose. Additionally this strain could not grow on acetate or fatty acids. |comment=CACAO_GONUTS_URL:http://gowiki.tamu.edu/wiki/index.php/Special:CACAO/annotation/2511|comment=CACAO_GONUTS_USER:Lrodgers	regulation of gluconeogenesis	biological_process	148305	Eukaryota	148305	Eukaryota	Fungi	Ascomycota	Sordariomycetes	Magnaporthales	Pyriculariaceae	Pyricularia	Magnaporthe grisea (Crabgrass-specific blast fungus) (Pyriculariagrisea)	Pyricularia grisea	Lrodgers	http://gowiki.tamu.edu/wiki/index.php/Special:CACAO/annotation/2511
UniProt	Q875L7	involved_in	GO:0075039	PMID:12514128	IMP			2011-10-30	CACAO		comment=CACAO_COMMENT:Figure 2c shows Appressorium turgor of tps1 KO mutants was significantly decreased compared to the WT. |comment=CACAO_GONUTS_URL:http://gowiki.tamu.edu/wiki/index.php/Special:CACAO/annotation/2513|comment=CACAO_GONUTS_USER:Lrodgers	establishment of turgor in appressorium	biological_process	148305	Eukaryota	148305	Eukaryota	Fungi	Ascomycota	Sordariomycetes	Magnaporthales	Pyriculariaceae	Pyricularia	Magnaporthe grisea (Crabgrass-specific blast fungus) (Pyriculariagrisea)	Pyricularia grisea	Lrodgers	http://gowiki.tamu.edu/wiki/index.php/Special:CACAO/annotation/2513
UniProt	Q197G0	involved_in	GO:0045227	PMID:16835458	IMP			2011-10-31	CACAO		comment=CACAO_COMMENT:Figure 3. nrg1 mutants show reduced capsule synthesis over WT|comment=CACAO_GONUTS_URL:http://gowiki.tamu.edu/wiki/index.php/Special:CACAO/annotation/2523|comment=CACAO_GONUTS_USER:Lrodgers	capsule polysaccharide biosynthetic process	biological_process	178876	Eukaryota	178876	Eukaryota	Fungi	Basidiomycota	Tremellomycetes	Tremellales	Cryptococcaceae	Cryptococcus	Cryptococcus neoformans var	Cryptococcus neoformans	Lrodgers	http://gowiki.tamu.edu/wiki/index.php/Special:CACAO/annotation/2523
UniProt	Q9DCR2	part_of	GO:0016020	PMID:16837549	IMP			2011-11-01	CACAO		comment=CACAO_COMMENT:Fig. 2|comment=CACAO_GONUTS_URL:http://gowiki.tamu.edu/wiki/index.php/Special:CACAO/annotation/2536|comment=CACAO_GONUTS_USER:AlexFrancis	membrane	cellular_component	10090	Eukaryota	10090	Eukaryota	Metazoa	Chordata	Mammalia	Rodentia	Muridae	Mus	Mus musculus (Mouse)	Mus musculus	AlexFrancis	http://gowiki.tamu.edu/wiki/index.php/Special:CACAO/annotation/2536
UniProt	O55102	part_of	GO:0005769	PMID:16837549	IDA			2011-11-01	CACAO		comment=CACAO_COMMENT:Fig. 3|comment=CACAO_GONUTS_URL:http://gowiki.tamu.edu/wiki/index.php/Special:CACAO/annotation/2537|comment=CACAO_GONUTS_USER:AlexFrancis	early endosome	cellular_component	10090	Eukaryota	10090	Eukaryota	Metazoa	Chordata	Mammalia	Rodentia	Muridae	Mus	Mus musculus (Mouse)	Mus musculus	AlexFrancis	http://gowiki.tamu.edu/wiki/index.php/Special:CACAO/annotation/2537
UniProt	O95267	involved_in	GO:0090630	PMID:12845332	IMP			2011-11-01	CACAO		comment=CACAO_COMMENT:Fig 3e; overexpression of RasGRP1 was induced to determine the protein's normal function|comment=CACAO_GONUTS_URL:http://gowiki.tamu.edu/wiki/index.php/Special:CACAO/annotation/2538|comment=CACAO_GONUTS_USER:Mkline	activation of GTPase activity	biological_process	9606	Eukaryota	9606	Eukaryota	Metazoa	Chordata	Mammalia	Primates	Hominidae	Homo	Homo sapiens (Human)	Homo sapiens	Mkline	http://gowiki.tamu.edu/wiki/index.php/Special:CACAO/annotation/2538
UniProt	O43374	involved_in	GO:0034260	PMID:12845332	IDA			2011-11-01	CACAO		comment=CACAO_COMMENT:Fig 5b; over- and underexpression to determine role of CAPRI; directly blocks Ras activation|comment=CACAO_GONUTS_URL:http://gowiki.tamu.edu/wiki/index.php/Special:CACAO/annotation/2540|comment=CACAO_GONUTS_USER:Mkline	negative regulation of GTPase activity	biological_process	9606	Eukaryota	9606	Eukaryota	Metazoa	Chordata	Mammalia	Primates	Hominidae	Homo	Homo sapiens (Human)	Homo sapiens	Mkline	http://gowiki.tamu.edu/wiki/index.php/Special:CACAO/annotation/2540
UniProt	O95819	involved_in	GO:0043066	PMID:21196414	IMP			2011-11-01	CACAO		comment=CACAO_COMMENT:Figure 2D shows that MAP4K4 deals with apoptotic activity. |comment=CACAO_GONUTS_URL:http://gowiki.tamu.edu/wiki/index.php/Special:CACAO/annotation/2541|comment=CACAO_GONUTS_USER:Taustin	negative regulation of apoptotic process	biological_process	9606	Eukaryota	9606	Eukaryota	Metazoa	Chordata	Mammalia	Primates	Hominidae	Homo	Homo sapiens (Human)	Homo sapiens	Taustin	http://gowiki.tamu.edu/wiki/index.php/Special:CACAO/annotation/2541
UniProt	Q8KI76	enables	GO:0042602	PMID:15743914	IDA			2011-11-01	CACAO		comment=CACAO_COMMENT:Addition of RebF provides FADH2 for the halogenase to produce 7-chlorotryptophan during rebeccamycin biosynthesis\n\n|comment=CACAO_GONUTS_URL:http://gowiki.tamu.edu/wiki/index.php/Special:CACAO/annotation/2542|comment=CACAO_GONUTS_USER:Afg8920	riboflavin reductase (NADPH) activity	molecular_function	68170	Bacteria	68170	Bacteria	<not present>	Actinobacteria	Actinobacteria	Pseudonocardiales	Pseudonocardiaceae	Lechevalieria	Lechevalieria aerocolonigenes (Nocardia aerocolonigenes)(Saccharothrix aerocolonigenes)	Lechevalieria aerocolonigenes	Afg8920	http://gowiki.tamu.edu/wiki/index.php/Special:CACAO/annotation/2542
UniProt	Q91WZ8	involved_in	GO:0043506	PMID:19094965	IMP			2011-11-01	CACAO		comment=CACAO_COMMENT:Fig. 3|comment=CACAO_GONUTS_URL:http://gowiki.tamu.edu/wiki/index.php/Special:CACAO/annotation/2543|comment=CACAO_GONUTS_USER:AlexFrancis	regulation of JUN kinase activity	biological_process	10090	Eukaryota	10090	Eukaryota	Metazoa	Chordata	Mammalia	Rodentia	Muridae	Mus	Mus musculus (Mouse)	Mus musculus	AlexFrancis	http://gowiki.tamu.edu/wiki/index.php/Special:CACAO/annotation/2543
UniProt	P11884	enables	GO:0004029	PMID:18787169	IMP			2011-11-01	CACAO		comment=CACAO_COMMENT:Figure 2 shows that ALDH2 activity increases in the presence of AldA-1|comment=CACAO_GONUTS_URL:http://gowiki.tamu.edu/wiki/index.php/Special:CACAO/annotation/2544|comment=CACAO_GONUTS_USER:Chrispond	aldehyde dehydrogenase (NAD) activity	molecular_function	10116	Eukaryota	10116	Eukaryota	Metazoa	Chordata	Mammalia	Rodentia	Muridae	Rattus	Rattus norvegicus (Rat)	Rattus norvegicus	Chrispond	http://gowiki.tamu.edu/wiki/index.php/Special:CACAO/annotation/2544
UniProt	O43374	involved_in	GO:0034260	PMID:11448776	IMP			2011-11-01	CACAO		comment=CACAO_COMMENT:Fig 3; mutant and wild-type compared to determine CAPRI's role in Ras activation;|comment=CACAO_GONUTS_URL:http://gowiki.tamu.edu/wiki/index.php/Special:CACAO/annotation/2545|comment=CACAO_GONUTS_USER:Mkline	negative regulation of GTPase activity	biological_process	9606	Eukaryota	9606	Eukaryota	Metazoa	Chordata	Mammalia	Primates	Hominidae	Homo	Homo sapiens (Human)	Homo sapiens	Mkline	http://gowiki.tamu.edu/wiki/index.php/Special:CACAO/annotation/2545
UniProt	P26662	enables	GO:0003724	PMID:8970970	IDA			2011-11-01	CACAO		comment=CACAO_COMMENT:Fig. 3 shows the optimizing reaction conditions for HCV NS3 RNA helicase\n|comment=CACAO_GONUTS_URL:http://gowiki.tamu.edu/wiki/index.php/Special:CACAO/annotation/2546|comment=CACAO_GONUTS_USER:Afg8920	RNA helicase activity	molecular_function	11116	Viruses	11116	Viruses	<not present>	<not present>	<not present>	<not present>	Flaviviridae	Hepacivirus	Hepatitis C virus genotype 1b (isolate Japanese) (HCV)	Hepacivirus C	Afg8920	http://gowiki.tamu.edu/wiki/index.php/Special:CACAO/annotation/2546
UniProt	O95267	involved_in	GO:0090630	PMID:10807788	IDA			2011-11-01	CACAO		comment=CACAO_COMMENT:Fig 4; overexpression of RasGRP1 -> hypersensitive Jurkat cells. However, we observed that RasGRP can activate Ras in vivo even in the presence of EGTA plus BAPTA/AM, compounds that sequester extracellular and intracellular calcium, respectively (data not shown).|comment=CACAO_GONUTS_URL:http://gowiki.tamu.edu/wiki/index.php/Special:CACAO/annotation/2548|comment=CACAO_GONUTS…	activation of GTPase activity	biological_process	9606	Eukaryota	9606	Eukaryota	Metazoa	Chordata	Mammalia	Primates	Hominidae	Homo	Homo sapiens (Human)	Homo sapiens	Mkline	http://gowiki.tamu.edu/wiki/index.php/Special:CACAO/annotation/2548
UniProt	Q9Z1S3	involved_in	GO:0033089	PMID:11017103	IMP			2011-11-01	CACAO		comment=CACAO_COMMENT:Fig 2; inhibition of mouse RasGRP1 led to impaired T-cell differentiation|comment=CACAO_GONUTS_URL:http://gowiki.tamu.edu/wiki/index.php/Special:CACAO/annotation/2550|comment=CACAO_GONUTS_USER:Mkline	positive regulation of T cell differentiation in thymus	biological_process	10090	Eukaryota	10090	Eukaryota	Metazoa	Chordata	Mammalia	Rodentia	Muridae	Mus	Mus musculus (Mouse)	Mus musculus	Mkline	http://gowiki.tamu.edu/wiki/index.php/Special:CACAO/annotation/2550
UniProt	Q9Z1S3	involved_in	GO:0090630	PMID:11017103	IMP			2011-11-01	CACAO		comment=CACAO_COMMENT:Fig 4; RasGRP inactivation in mutants led to no Ras activation|comment=CACAO_GONUTS_URL:http://gowiki.tamu.edu/wiki/index.php/Special:CACAO/annotation/2551|comment=CACAO_GONUTS_USER:Mkline	activation of GTPase activity	biological_process	10090	Eukaryota	10090	Eukaryota	Metazoa	Chordata	Mammalia	Rodentia	Muridae	Mus	Mus musculus (Mouse)	Mus musculus	Mkline	http://gowiki.tamu.edu/wiki/index.php/Special:CACAO/annotation/2551
UniProt	P40183	involved_in	GO:0045892	PMID:9324243	IMP			2011-11-02	CACAO		comment=CACAO_COMMENT:Figure 2, Figure 4|comment=CACAO_GONUTS_URL:http://gowiki.tamu.edu/wiki/index.php/Special:CACAO/annotation/2555|comment=CACAO_GONUTS_USER:Nrache1	negative regulation of transcription, DNA-templated	biological_process	100226	Bacteria	100226	Bacteria	<not present>	Actinobacteria	Actinobacteria	Streptomycetales	Streptomycetaceae	Streptomyces	Streptomyces coelicolor (strain ATCC BAA-471 / A3(2) / M145)	Streptomyces coelicolor	Nrache1	http://gowiki.tamu.edu/wiki/index.php/Special:CACAO/annotation/2555
UniProt	A1JSP4	involved_in	GO:0010628	PMID:16404569	IEP			2011-11-02	CACAO		comment=CACAO_COMMENT:Table 3: FliA regulated genes include acrE, aceF, lpdA, eno, pflB, and adh.|comment=CACAO_GONUTS_URL:http://gowiki.tamu.edu/wiki/index.php/Special:CACAO/annotation/2560|comment=CACAO_GONUTS_USER:BISON	positive regulation of gene expression	biological_process	393305	Bacteria	393305	Bacteria	<not present>	Proteobacteria	Gammaproteobacteria	Enterobacterales	Yersiniaceae	Yersinia	Yersinia enterocolitica serotype O:8 / biotype 1B (strain NCTC 13174 /8081)	Yersinia enterocolitica	BISON	http://gowiki.tamu.edu/wiki/index.php/Special:CACAO/annotation/2560
UniProt	P52560	involved_in	GO:0015970	PMID:9294445	IMP			2011-11-02	CACAO		comment=CACAO_COMMENT:The levels of ppGpp in M600 7.5 and 15 min after amino acid depletion (223 and 347 pmol mg21[dry weight], respectively) were comparable to earlier estimates for relA+ S. coelicolor M145 (200 pmol mg 21\n[dry weight]; 54) and J1929::KC301 (292 and 542 pmol mg 21 [dry weight] in duplicate experiments) and fell in the range observed for other Streptomyces species (56); in contr…	guanosine tetraphosphate biosynthetic process	biological_process	100226	Bacteria	100226	Bacteria	<not present>	Actinobacteria	Actinobacteria	Streptomycetales	Streptomycetaceae	Streptomyces	Streptomyces coelicolor (strain ATCC BAA-471 / A3(2) / M145)	Streptomyces coelicolor	Nrache1	http://gowiki.tamu.edu/wiki/index.php/Special:CACAO/annotation/2563
UniProt	P0A4E1	enables	GO:0004340	PMID:1435260	IMP			2011-11-02	CACAO		comment=CACAO_COMMENT:Fig 6, J1688 and M145.|comment=CACAO_GONUTS_URL:http://gowiki.tamu.edu/wiki/index.php/Special:CACAO/annotation/2564|comment=CACAO_GONUTS_USER:Nrache1	glucokinase activity	molecular_function	100226	Bacteria	100226	Bacteria	<not present>	Actinobacteria	Actinobacteria	Streptomycetales	Streptomycetaceae	Streptomyces	Streptomyces coelicolor (strain ATCC BAA-471 / A3(2) / M145)	Streptomyces coelicolor	Nrache1	http://gowiki.tamu.edu/wiki/index.php/Special:CACAO/annotation/2564
UniProt	P15106	enables	GO:0004356	PMID:10517584	IMP			2011-11-02	CACAO		comment=CACAO_COMMENT:The results for the glnA mutant HT107 demonstrate that the heat-stable GS activity measured under the conditions used is due to GlnA alone. Figure 5.|comment=CACAO_GONUTS_URL:http://gowiki.tamu.edu/wiki/index.php/Special:CACAO/annotation/2567|comment=CACAO_GONUTS_USER:Nrache1	glutamate-ammonia ligase activity	molecular_function	100226	Bacteria	100226	Bacteria	<not present>	Actinobacteria	Actinobacteria	Streptomycetales	Streptomycetaceae	Streptomyces	Streptomyces coelicolor (strain ATCC BAA-471 / A3(2) / M145)	Streptomyces coelicolor	Nrache1	http://gowiki.tamu.edu/wiki/index.php/Special:CACAO/annotation/2567
UniProt	Q94CE5	enables	GO:0003867	PMID:12859897	IMP			2011-11-02	CACAO		comment=CACAO_COMMENT:Table 1. In mutant pop2, GABA elevated 100-fold. GABA transaminases convert GABA to succinic semialdehyde and oxidized to succinic acid. In pop2 mutants the succinic acid levels are unchanged. |comment=CACAO_GONUTS_URL:http://gowiki.tamu.edu/wiki/index.php/Special:CACAO/annotation/2574|comment=CACAO_GONUTS_USER:Lrodgers	4-aminobutyrate transaminase activity	molecular_function	3702	Eukaryota	3702	Eukaryota	Viridiplantae	Streptophyta	<not present>	Brassicales	Brassicaceae	Arabidopsis	Arabidopsis thaliana (Mouse-ear cress)	Arabidopsis thaliana	Lrodgers	http://gowiki.tamu.edu/wiki/index.php/Special:CACAO/annotation/2574
UniProt	Q9W252	involved_in	GO:0000723	PMID:15296753	IMP			2011-11-03	CACAO		comment=CACAO_COMMENT:Figure 2A and Table 1: DAPI-stained preparations of colchicine-treated larval brains from rad50 or mre11 single mutants and mre11 rad50 double mutants showed high frequencies of both telomeric fusions and chromosome breaks|comment=CACAO_GONUTS_URL:http://gowiki.tamu.edu/wiki/index.php/Special:CACAO/annotation/2575|comment=CACAO_GONUTS_USER:Nrache1	telomere maintenance	biological_process	7227	Eukaryota	7227	Eukaryota	Metazoa	Arthropoda	Insecta	Diptera	Drosophilidae	Drosophila	Drosophila melanogaster (Fruit fly)	Drosophila melanogaster	Nrache1	http://gowiki.tamu.edu/wiki/index.php/Special:CACAO/annotation/2575
UniProt	P0A463	enables	GO:0003735	PMID:9413432	IMP			2011-11-03	CACAO		comment=CACAO_COMMENT:Fig. 7: Western blotting showed that ribosomes from the RelC mutant KO-100 contain only one-eighth the amount of L11 protein found in ribosomes of the parent strain. (rplK previously termed relC)|comment=CACAO_GONUTS_URL:http://gowiki.tamu.edu/wiki/index.php/Special:CACAO/annotation/2576|comment=CACAO_GONUTS_USER:Nrache1	structural constituent of ribosome	molecular_function	100226	Bacteria	100226	Bacteria	<not present>	Actinobacteria	Actinobacteria	Streptomycetales	Streptomycetaceae	Streptomyces	Streptomyces coelicolor (strain ATCC BAA-471 / A3(2) / M145)	Streptomyces coelicolor	Nrache1	http://gowiki.tamu.edu/wiki/index.php/Special:CACAO/annotation/2576
UniProt	P10336	involved_in	GO:0032324	PMID:3470285	IMP			2011-11-03	CACAO		comment=CACAO_COMMENT:Table 1|comment=CACAO_GONUTS_URL:http://gowiki.tamu.edu/wiki/index.php/Special:CACAO/annotation/2577|comment=CACAO_GONUTS_USER:Slee55	molybdopterin cofactor biosynthetic process	biological_process	354	Bacteria	354	Bacteria	<not present>	Proteobacteria	Gammaproteobacteria	Pseudomonadales	Pseudomonadaceae	Azotobacter	Azotobacter vinelandii	Azotobacter vinelandii	Slee55	http://gowiki.tamu.edu/wiki/index.php/Special:CACAO/annotation/2577
UniProt	P26497	involved_in	GO:0007059	PMID:8071208	IMP			2011-11-03	CACAO		comment=CACAO_COMMENT:Table 5 shows accumulation in anucleate cells|comment=CACAO_GONUTS_URL:http://gowiki.tamu.edu/wiki/index.php/Special:CACAO/annotation/2578|comment=CACAO_GONUTS_USER:Helioslaw	chromosome segregation	biological_process	224308	Bacteria	224308	Bacteria	<not present>	Firmicutes	Bacilli	Bacillales	Bacillaceae	Bacillus	Bacillus subtilis (strain 168)	Bacillus subtilis	Helioslaw	http://gowiki.tamu.edu/wiki/index.php/Special:CACAO/annotation/2578
UniProt	P37522	involved_in	GO:0042174	PMID:8071208	IGI	UniProtKB:P26497		2011-11-03	CACAO		comment=CACAO_COMMENT:Table 3|comment=CACAO_GONUTS_URL:http://gowiki.tamu.edu/wiki/index.php/Special:CACAO/annotation/2579|comment=CACAO_GONUTS_USER:Helioslaw	negative regulation of sporulation resulting in formation of a cellular spore	biological_process	224308	Bacteria	224308	Bacteria	<not present>	Firmicutes	Bacilli	Bacillales	Bacillaceae	Bacillus	Bacillus subtilis (strain 168)	Bacillus subtilis	Helioslaw	http://gowiki.tamu.edu/wiki/index.php/Special:CACAO/annotation/2579
UniProt	P26497	involved_in	GO:0045881	PMID:8071208	IGI	UniProtKB:P37522		2011-11-03	CACAO		comment=CACAO_COMMENT:Figure 2 shows that spoJ, in concert with soj regulates the levels of downstream sporulation genes.\nTables 3 & 4 establish that spoJ is dependent on soj for positive regulation of sporulation.|comment=CACAO_GONUTS_URL:http://gowiki.tamu.edu/wiki/index.php/Special:CACAO/annotation/2580|comment=CACAO_GONUTS_USER:Helioslaw	positive regulation of sporulation resulting in formation of a cellular spore	biological_process	224308	Bacteria	224308	Bacteria	<not present>	Firmicutes	Bacilli	Bacillales	Bacillaceae	Bacillus	Bacillus subtilis (strain 168)	Bacillus subtilis	Helioslaw	http://gowiki.tamu.edu/wiki/index.php/Special:CACAO/annotation/2580
UniProt	P05341	enables	GO:0031071	PMID:8464885	IDA			2011-11-03	CACAO		comment=CACAO_COMMENT:Table 2|comment=CACAO_GONUTS_URL:http://gowiki.tamu.edu/wiki/index.php/Special:CACAO/annotation/2582|comment=CACAO_GONUTS_USER:Slee55	cysteine desulfurase activity	molecular_function	354	Bacteria	354	Bacteria	<not present>	Proteobacteria	Gammaproteobacteria	Pseudomonadales	Pseudomonadaceae	Azotobacter	Azotobacter vinelandii	Azotobacter vinelandii	Slee55	http://gowiki.tamu.edu/wiki/index.php/Special:CACAO/annotation/2582
UniProt	P16922	involved_in	GO:0017000	PMID:1435258	IDA			2011-11-04	CACAO		comment=CACAO_COMMENT:Fig 4A. After 65h, the yield of undecylprodigiosin from M145(pIJ6014) (6.1ug/ml) was 5.5 times higher than that from M145 (1.1 ug/ml), showing the increase in antibiotic production.|comment=CACAO_GONUTS_URL:http://gowiki.tamu.edu/wiki/index.php/Special:CACAO/annotation/2586|comment=CACAO_GONUTS_USER:Nrache1	antibiotic biosynthetic process	biological_process	100226	Bacteria	100226	Bacteria	<not present>	Actinobacteria	Actinobacteria	Streptomycetales	Streptomycetaceae	Streptomyces	Streptomyces coelicolor (strain ATCC BAA-471 / A3(2) / M145)	Streptomyces coelicolor	Nrache1	http://gowiki.tamu.edu/wiki/index.php/Special:CACAO/annotation/2586
UniProt	P37558	part_of	GO:0042601	PMID:15231775	IDA			2011-11-04	CACAO		comment=CACAO_COMMENT:Figure 1 A shows location of yabP in the forespore membrane|comment=CACAO_GONUTS_URL:http://gowiki.tamu.edu/wiki/index.php/Special:CACAO/annotation/2590|comment=CACAO_GONUTS_USER:Helioslaw	endospore-forming forespore	cellular_component	224308	Bacteria	224308	Bacteria	<not present>	Firmicutes	Bacilli	Bacillales	Bacillaceae	Bacillus	Bacillus subtilis (strain 168)	Bacillus subtilis	Helioslaw	http://gowiki.tamu.edu/wiki/index.php/Special:CACAO/annotation/2590
UniProt	O07545	part_of	GO:0042601	PMID:15231775	IDA			2011-11-04	CACAO		comment=CACAO_COMMENT:Figure 4 shows location of Yhe-D in forespore membrane|comment=CACAO_GONUTS_URL:http://gowiki.tamu.edu/wiki/index.php/Special:CACAO/annotation/2591|comment=CACAO_GONUTS_USER:Helioslaw	endospore-forming forespore	cellular_component	224308	Bacteria	224308	Bacteria	<not present>	Firmicutes	Bacilli	Bacillales	Bacillaceae	Bacillus	Bacillus subtilis (strain 168)	Bacillus subtilis	Helioslaw	http://gowiki.tamu.edu/wiki/index.php/Special:CACAO/annotation/2591
UniProt	O32123	part_of	GO:0042601	PMID:15231775	IDA			2011-11-04	CACAO		comment=CACAO_COMMENT:Figure 6. Membrane.|comment=CACAO_GONUTS_URL:http://gowiki.tamu.edu/wiki/index.php/Special:CACAO/annotation/2592|comment=CACAO_GONUTS_USER:Helioslaw	endospore-forming forespore	cellular_component	224308	Bacteria	224308	Bacteria	<not present>	Firmicutes	Bacilli	Bacillales	Bacillaceae	Bacillus	Bacillus subtilis (strain 168)	Bacillus subtilis	Helioslaw	http://gowiki.tamu.edu/wiki/index.php/Special:CACAO/annotation/2592
UniProt	Q79PF6	involved_in	GO:0035308	PMID:9727980	IMP			2011-11-04	CACAO		comment=CACAO_COMMENT:Figure 3B, 3C|comment=CACAO_GONUTS_URL:http://gowiki.tamu.edu/wiki/index.php/Special:CACAO/annotation/2593|comment=CACAO_GONUTS_USER:Slee55	negative regulation of protein dephosphorylation	biological_process	1140	Bacteria	1140	Bacteria	<not present>	Cyanobacteria	<not present>	Synechococcales	Synechococcaceae	Synechococcus	Synechococcus elongatus (strain PCC 7942) (Anacystis nidulans R2)	Synechococcus elongatus	Slee55	http://gowiki.tamu.edu/wiki/index.php/Special:CACAO/annotation/2593
UniProt	Q79PF5	involved_in	GO:0042752	PMID:9727980	IMP			2011-11-04	CACAO		comment=CACAO_COMMENT:Figure 2E|comment=CACAO_GONUTS_URL:http://gowiki.tamu.edu/wiki/index.php/Special:CACAO/annotation/2594|comment=CACAO_GONUTS_USER:Slee55	regulation of circadian rhythm	biological_process	1140	Bacteria	1140	Bacteria	<not present>	Cyanobacteria	<not present>	Synechococcales	Synechococcaceae	Synechococcus	Synechococcus elongatus (strain PCC 7942) (Anacystis nidulans R2)	Synechococcus elongatus	Slee55	http://gowiki.tamu.edu/wiki/index.php/Special:CACAO/annotation/2594
UniProt	Q79PF4	involved_in	GO:0042754	PMID:9727980	IMP			2011-11-04	CACAO		comment=CACAO_COMMENT:Figure 2, Figure 4F|comment=CACAO_GONUTS_URL:http://gowiki.tamu.edu/wiki/index.php/Special:CACAO/annotation/2595|comment=CACAO_GONUTS_USER:Slee55	negative regulation of circadian rhythm	biological_process	1140	Bacteria	1140	Bacteria	<not present>	Cyanobacteria	<not present>	Synechococcales	Synechococcaceae	Synechococcus	Synechococcus elongatus (strain PCC 7942) (Anacystis nidulans R2)	Synechococcus elongatus	Slee55	http://gowiki.tamu.edu/wiki/index.php/Special:CACAO/annotation/2595
UniProt	O50515	involved_in	GO:0009401	PMID:12533468	IMP			2011-11-04	CACAO		comment=CACAO_COMMENT:Fig 1B and Table 1:\n\nTo investigate the role of HPr in vivo, the ptsH gene was inactivated by gene replacement with the apramycin resistance gene aacC4. The derived mutant was verified by Southern blotting and was designated BAP1 (ŒîptsH::aacC4) (see Materials and Methods). Western blotting was performed to determine whether the ptsH gene product was absent.\n\nBAP1 did no…	phosphoenolpyruvate-dependent sugar phosphotransferase system	biological_process	100226	Bacteria	100226	Bacteria	<not present>	Actinobacteria	Actinobacteria	Streptomycetales	Streptomycetaceae	Streptomyces	Streptomyces coelicolor (strain ATCC BAA-471 / A3(2) / M145)	Streptomyces coelicolor	Nrache1	http://gowiki.tamu.edu/wiki/index.php/Special:CACAO/annotation/2597
UniProt	P0A9P6	involved_in	GO:0048255	PMID:7526223	IMP			2011-11-04	CACAO		comment=CACAO_COMMENT:Fig. 4|comment=CACAO_GONUTS_URL:http://gowiki.tamu.edu/wiki/index.php/Special:CACAO/annotation/2600|comment=CACAO_GONUTS_USER:Oherrera	mRNA stabilization	biological_process	83333	Bacteria	83333	Bacteria	<not present>	Proteobacteria	Gammaproteobacteria	Enterobacterales	Enterobacteriaceae	Escherichia	Escherichia coli (strain K12)	Escherichia coli	Oherrera	http://gowiki.tamu.edu/wiki/index.php/Special:CACAO/annotation/2600
UniProt	B0CN60	involved_in	GO:0046740	PMID:22046131	IMP			2011-11-04	CACAO		comment=CACAO_COMMENT:Fig. 1 (B,C,D)|comment=CACAO_GONUTS_URL:http://gowiki.tamu.edu/wiki/index.php/Special:CACAO/annotation/2608|comment=CACAO_GONUTS_USER:Oherrera	transport of virus in host, cell to cell	biological_process	4100	Eukaryota	4100	Eukaryota	Viridiplantae	Streptophyta	<not present>	Solanales	Solanaceae	Nicotiana	Nicotiana benthamiana	Nicotiana benthamiana	Oherrera	http://gowiki.tamu.edu/wiki/index.php/Special:CACAO/annotation/2608
UniProt	B0CN59	involved_in	GO:0046740	PMID:22046131	IMP			2011-11-04	CACAO		comment=CACAO_COMMENT:Fig. 1 (B,C,D)|comment=CACAO_GONUTS_URL:http://gowiki.tamu.edu/wiki/index.php/Special:CACAO/annotation/2609|comment=CACAO_GONUTS_USER:Oherrera	transport of virus in host, cell to cell	biological_process	4100	Eukaryota	4100	Eukaryota	Viridiplantae	Streptophyta	<not present>	Solanales	Solanaceae	Nicotiana	Nicotiana benthamiana	Nicotiana benthamiana	Oherrera	http://gowiki.tamu.edu/wiki/index.php/Special:CACAO/annotation/2609
UniProt	B0CN61	involved_in	GO:0046740	PMID:22046131	IMP			2011-11-04	CACAO		comment=CACAO_COMMENT:Fig. 1 (B,C,D)|comment=CACAO_GONUTS_URL:http://gowiki.tamu.edu/wiki/index.php/Special:CACAO/annotation/2612|comment=CACAO_GONUTS_USER:Oherrera	transport of virus in host, cell to cell	biological_process	4100	Eukaryota	4100	Eukaryota	Viridiplantae	Streptophyta	<not present>	Solanales	Solanaceae	Nicotiana	Nicotiana benthamiana	Nicotiana benthamiana	Oherrera	http://gowiki.tamu.edu/wiki/index.php/Special:CACAO/annotation/2612
UniProt	Q9HC62	involved_in	GO:0016926	PMID:22028379	IMP			2011-11-04	CACAO		comment=CACAO_COMMENT:Fig. 5A-C|comment=CACAO_GONUTS_URL:http://gowiki.tamu.edu/wiki/index.php/Special:CACAO/annotation/2615|comment=CACAO_GONUTS_USER:Oherrera	protein desumoylation	biological_process	9606	Eukaryota	9606	Eukaryota	Metazoa	Chordata	Mammalia	Primates	Hominidae	Homo	Homo sapiens (Human)	Homo sapiens	Oherrera	http://gowiki.tamu.edu/wiki/index.php/Special:CACAO/annotation/2615
UniProt	Q9HC62	involved_in	GO:0031648	PMID:22028379	IMP			2011-11-04	CACAO		comment=CACAO_COMMENT:Fig. 6B|comment=CACAO_GONUTS_URL:http://gowiki.tamu.edu/wiki/index.php/Special:CACAO/annotation/2616|comment=CACAO_GONUTS_USER:Oherrera	protein destabilization	biological_process	9606	Eukaryota	9606	Eukaryota	Metazoa	Chordata	Mammalia	Primates	Hominidae	Homo	Homo sapiens (Human)	Homo sapiens	Oherrera	http://gowiki.tamu.edu/wiki/index.php/Special:CACAO/annotation/2616
UniProt	Q9HC62	involved_in	GO:0031398	PMID:22028379	IMP			2011-11-04	CACAO		comment=CACAO_COMMENT:Fig. 7(A-F)\nK48-Linked Ubiquitination|comment=CACAO_GONUTS_URL:http://gowiki.tamu.edu/wiki/index.php/Special:CACAO/annotation/2617|comment=CACAO_GONUTS_USER:Oherrera	positive regulation of protein ubiquitination	biological_process	9606	Eukaryota	9606	Eukaryota	Metazoa	Chordata	Mammalia	Primates	Hominidae	Homo	Homo sapiens (Human)	Homo sapiens	Oherrera	http://gowiki.tamu.edu/wiki/index.php/Special:CACAO/annotation/2617
UniProt	Q9HC62	involved_in	GO:0031397	PMID:22028379	IDA			2011-11-04	CACAO		comment=CACAO_COMMENT:Supplementary Fig. S2A\nK63-Linked Ubiquitination|comment=CACAO_GONUTS_URL:http://gowiki.tamu.edu/wiki/index.php/Special:CACAO/annotation/2618|comment=CACAO_GONUTS_USER:Oherrera	negative regulation of protein ubiquitination	biological_process	9606	Eukaryota	9606	Eukaryota	Metazoa	Chordata	Mammalia	Primates	Hominidae	Homo	Homo sapiens (Human)	Homo sapiens	Oherrera	http://gowiki.tamu.edu/wiki/index.php/Special:CACAO/annotation/2618
UniProt	O88111	involved_in	GO:0071941	PMID:10227138	IMP			2011-11-04	CACAO		comment=CACAO_COMMENT:Table 3. Genes napKEFDABC were determined to be involved in denitrification in an experiment that measured gases released by four strains: wild-type, nap-bearing, napD-deficient mutant and non-nap bearing mutant that conjugated with another bacterium containing napKEFDABC. Wild-type strain produced gases which showed denitrification activity. napD deficient strain as well as…	nitrogen cycle metabolic process	biological_process	39723	Bacteria	39723	Bacteria	<not present>	Proteobacteria	Alphaproteobacteria	Rhodobacterales	Rhodobacteraceae	Rhodobacter	Rhodobacter sphaeroides f	Rhodobacter sphaeroides	Jolive15	http://gowiki.tamu.edu/wiki/index.php/Special:CACAO/annotation/2620
UniProt	P39779	involved_in	GO:0006355	PMID:19542274	IMP			2011-11-05	CACAO		comment=CACAO_COMMENT:Figure 5. |comment=CACAO_GONUTS_URL:http://gowiki.tamu.edu/wiki/index.php/Special:CACAO/annotation/2633|comment=CACAO_GONUTS_USER:Nrache1	regulation of transcription, DNA-templated	biological_process	224308	Bacteria	224308	Bacteria	<not present>	Firmicutes	Bacilli	Bacillales	Bacillaceae	Bacillus	Bacillus subtilis (strain 168)	Bacillus subtilis	Nrache1	http://gowiki.tamu.edu/wiki/index.php/Special:CACAO/annotation/2633
UniProt	P25499	involved_in	GO:0045892	PMID:8576042	IMP			2011-11-05	CACAO		comment=CACAO_COMMENT:As can be seen from Fig. 1A, lane 4, in the DhrcA mutant,the grpE gene is expressed at a signiÔ¨Åcantly higher level than that of the wild-type strain (lane 1), and there is no further increase in the amount of grpE-speciÔ¨Åc transcript after temperature upshift.\n\nWe conclude from these results that it is hrcA rather than grpE which codes for a negative regulator of class …	negative regulation of transcription, DNA-templated	biological_process	224308	Bacteria	224308	Bacteria	<not present>	Firmicutes	Bacilli	Bacillales	Bacillaceae	Bacillus	Bacillus subtilis (strain 168)	Bacillus subtilis	Nrache1	http://gowiki.tamu.edu/wiki/index.php/Special:CACAO/annotation/2634
UniProt	O08586	involved_in	GO:0051898	PMID:16675393	IMP			2011-11-05	CACAO		comment=CACAO_COMMENT:Pten mutant mice showed increase phosphor-Ser473-Akt (P-Akt) which is a marker for Akt activation in the dentate gyrus. Therefore Pten has a negative regulation role in the PIK3/Akt signalling pathway compared to wild type. Figure 1C.|comment=CACAO_GONUTS_URL:http://gowiki.tamu.edu/wiki/index.php/Special:CACAO/annotation/2637|comment=CACAO_GONUTS_USER:Sejal	negative regulation of protein kinase B signaling	biological_process	10090	Eukaryota	10090	Eukaryota	Metazoa	Chordata	Mammalia	Rodentia	Muridae	Mus	Mus musculus (Mouse)	Mus musculus	Sejal	http://gowiki.tamu.edu/wiki/index.php/Special:CACAO/annotation/2637
UniProt	O08586	involved_in	GO:0035176	PMID:16675393	IMP			2011-11-05	CACAO		comment=CACAO_COMMENT:Control mice exposed to novel mice exhibited typical behaviour of approaching and sniffing (typical social behaviour for mice) but this initial social interaction was decreased in mutant Pten mice, figure 2A. When control mice re-exposed to same mouse, social interaction decreased from initial interaction indicating recognition of familiar mouse showing normal social learnin…	social behavior	biological_process	10090	Eukaryota	10090	Eukaryota	Metazoa	Chordata	Mammalia	Rodentia	Muridae	Mus	Mus musculus (Mouse)	Mus musculus	Sejal	http://gowiki.tamu.edu/wiki/index.php/Special:CACAO/annotation/2639
UniProt	O08586	involved_in	GO:0030534	PMID:16675393	IMP			2011-11-05	CACAO		comment=CACAO_COMMENT:Figure 2B, control mice showed immediate activity of nest formation but mutant mice showed later nest forming activity.|comment=CACAO_GONUTS_URL:http://gowiki.tamu.edu/wiki/index.php/Special:CACAO/annotation/2640|comment=CACAO_GONUTS_USER:Sejal	adult behavior	biological_process	10090	Eukaryota	10090	Eukaryota	Metazoa	Chordata	Mammalia	Rodentia	Muridae	Mus	Mus musculus (Mouse)	Mus musculus	Sejal	http://gowiki.tamu.edu/wiki/index.php/Special:CACAO/annotation/2640
UniProt	O08586	involved_in	GO:0060179	PMID:16675393	IMP			2011-11-05	CACAO		comment=CACAO_COMMENT:Control male mouse made females pregnant but mutant Pten males did not make female mice pregnant. Figure 2H.|comment=CACAO_GONUTS_URL:http://gowiki.tamu.edu/wiki/index.php/Special:CACAO/annotation/2641|comment=CACAO_GONUTS_USER:Sejal	male mating behavior	biological_process	10090	Eukaryota	10090	Eukaryota	Metazoa	Chordata	Mammalia	Rodentia	Muridae	Mus	Mus musculus (Mouse)	Mus musculus	Sejal	http://gowiki.tamu.edu/wiki/index.php/Special:CACAO/annotation/2641
UniProt	O08586	involved_in	GO:0042711	PMID:16675393	IMP			2011-11-05	CACAO		comment=CACAO_COMMENT:When Pten mutant female mice were pregnant and delivered normal size pups, after 5 days the survival rate of pups were decreased in Pten females pups compared to wild type, figure 2H.|comment=CACAO_GONUTS_URL:http://gowiki.tamu.edu/wiki/index.php/Special:CACAO/annotation/2642|comment=CACAO_GONUTS_USER:Sejal	maternal behavior	biological_process	10090	Eukaryota	10090	Eukaryota	Metazoa	Chordata	Mammalia	Rodentia	Muridae	Mus	Mus musculus (Mouse)	Mus musculus	Sejal	http://gowiki.tamu.edu/wiki/index.php/Special:CACAO/annotation/2642
UniProt	O08586	involved_in	GO:0007626	PMID:16675393	IMP			2011-11-05	CACAO		comment=CACAO_COMMENT:Mutant mice showed hyperactivity in more stressful conditions such as being in a bright environment of open field, therefore traveling further and at a increased average speed, figure 3A. But locomotor activity was normal in dark enclosed environment Figure supplementary data 1A and 1B.|comment=CACAO_GONUTS_URL:http://gowiki.tamu.edu/wiki/index.php/Special:CACAO/annotation/2…	locomotory behavior	biological_process	10090	Eukaryota	10090	Eukaryota	Metazoa	Chordata	Mammalia	Rodentia	Muridae	Mus	Mus musculus (Mouse)	Mus musculus	Sejal	http://gowiki.tamu.edu/wiki/index.php/Special:CACAO/annotation/2643
UniProt	O08586	involved_in	GO:0060134	PMID:16675393	IMP			2011-11-05	CACAO		comment=CACAO_COMMENT:Figure 3B: Pten mutant mice increased initial startle response compared to control. Sensorimotor gating was measured by prepulse inhibition (PPI) paradigm which was impaired in mutant Pten mice compared to control figure 3C|comment=CACAO_GONUTS_URL:http://gowiki.tamu.edu/wiki/index.php/Special:CACAO/annotation/2644|comment=CACAO_GONUTS_USER:Sejal	prepulse inhibition	biological_process	10090	Eukaryota	10090	Eukaryota	Metazoa	Chordata	Mammalia	Rodentia	Muridae	Mus	Mus musculus (Mouse)	Mus musculus	Sejal	http://gowiki.tamu.edu/wiki/index.php/Special:CACAO/annotation/2644
UniProt	O08586	involved_in	GO:0007611	PMID:16675393	IMP			2011-11-05	CACAO		comment=CACAO_COMMENT:In Morris water maze, when the platform was submerged, Pten mutant mice did not learn as quickly in terms of time and distance compared to control, figure 3G. In figure 3H, control mice spent more time in target quadrant compared to mutant Pten mice where no preference was shown.|comment=CACAO_GONUTS_URL:http://gowiki.tamu.edu/wiki/index.php/Special:CACAO/annotation/2645|com…	learning or memory	biological_process	10090	Eukaryota	10090	Eukaryota	Metazoa	Chordata	Mammalia	Rodentia	Muridae	Mus	Mus musculus (Mouse)	Mus musculus	Sejal	http://gowiki.tamu.edu/wiki/index.php/Special:CACAO/annotation/2645
UniProt	O08586	involved_in	GO:0021955	PMID:16675393	IMP			2011-11-05	CACAO		comment=CACAO_COMMENT:Figure 5A showed abnormal axonal processes in mutant Pten mice compared to control. Also figure 5B shows abnormal axonal projection in dentate gyrus mossy fiber tracts. Adult mutant Pten mice showed enlargement of mossy fiber tract (supplementary figure 3A and B)|comment=CACAO_GONUTS_URL:http://gowiki.tamu.edu/wiki/index.php/Special:CACAO/annotation/2649|comment=CACAO_GONUTS…	central nervous system neuron axonogenesis	biological_process	10090	Eukaryota	10090	Eukaryota	Metazoa	Chordata	Mammalia	Rodentia	Muridae	Mus	Mus musculus (Mouse)	Mus musculus	Sejal	http://gowiki.tamu.edu/wiki/index.php/Special:CACAO/annotation/2649
UniProt	O08586	involved_in	GO:2000808	PMID:16675393	IMP			2011-11-05	CACAO		comment=CACAO_COMMENT:Figure 5C shows Pten mutant mice had increase presynaptic vesicles compared to control.|comment=CACAO_GONUTS_URL:http://gowiki.tamu.edu/wiki/index.php/Special:CACAO/annotation/2650|comment=CACAO_GONUTS_USER:Sejal	negative regulation of synaptic vesicle clustering	biological_process	10090	Eukaryota	10090	Eukaryota	Metazoa	Chordata	Mammalia	Rodentia	Muridae	Mus	Mus musculus (Mouse)	Mus musculus	Sejal	http://gowiki.tamu.edu/wiki/index.php/Special:CACAO/annotation/2650
UniProt	O08586	involved_in	GO:0061002	PMID:16675393	IMP			2011-11-05	CACAO		comment=CACAO_COMMENT:Figure 6A, showed 3 month old mutant Pten mice had thickened elongated processes. Also dendritic hypertrophy seen in adult mutant Pten mice in the dentate gyrus, figure 6B. Also figure 6C shows increase of 24.9% in dendritic spine density in mutant Pten mice compared to control mice.|comment=CACAO_GONUTS_URL:http://gowiki.tamu.edu/wiki/index.php/Special:CACAO/annotation/2651…	negative regulation of dendritic spine morphogenesis	biological_process	10090	Eukaryota	10090	Eukaryota	Metazoa	Chordata	Mammalia	Rodentia	Muridae	Mus	Mus musculus (Mouse)	Mus musculus	Sejal	http://gowiki.tamu.edu/wiki/index.php/Special:CACAO/annotation/2651
UniProt	O08586	involved_in	GO:0060024	PMID:17706614	IMP			2011-11-05	CACAO		comment=CACAO_COMMENT:Figure 1C: seizure activity increased with age in mutant Pten mice compared to control resulting in abnormal rhythmic synaptic transmission|comment=CACAO_GONUTS_URL:http://gowiki.tamu.edu/wiki/index.php/Special:CACAO/annotation/2652|comment=CACAO_GONUTS_USER:Sejal	rhythmic synaptic transmission	biological_process	10090	Eukaryota	10090	Eukaryota	Metazoa	Chordata	Mammalia	Rodentia	Muridae	Mus	Mus musculus (Mouse)	Mus musculus	Sejal	http://gowiki.tamu.edu/wiki/index.php/Special:CACAO/annotation/2652
UniProt	O08586	involved_in	GO:0021542	PMID:17706614	IMP			2011-11-05	CACAO		comment=CACAO_COMMENT:Pten mutant mice showed dispersion of dentate granule neurons in mutant Pten mice compared to control, figure3.|comment=CACAO_GONUTS_URL:http://gowiki.tamu.edu/wiki/index.php/Special:CACAO/annotation/2653|comment=CACAO_GONUTS_USER:Sejal	dentate gyrus development	biological_process	10090	Eukaryota	10090	Eukaryota	Metazoa	Chordata	Mammalia	Rodentia	Muridae	Mus	Mus musculus (Mouse)	Mus musculus	Sejal	http://gowiki.tamu.edu/wiki/index.php/Special:CACAO/annotation/2653
UniProt	O08586	involved_in	GO:0045475	PMID:17706614	IMP			2011-11-05	CACAO		comment=CACAO_COMMENT:Figure 4A, Pten mutant mice showed increase locomotor activity compared to control in the dark but no difference in the light.\nSimilar results seen in wheel running task, figure 5. \n\nFigure 6A and B, difference in locomotor activity, Pten mutant mice showed more breaks in the dark compared wild type where wild type mice showed constant rate of locomotor activity.|comment=…	locomotor rhythm	biological_process	10090	Eukaryota	10090	Eukaryota	Metazoa	Chordata	Mammalia	Rodentia	Muridae	Mus	Mus musculus (Mouse)	Mus musculus	Sejal	http://gowiki.tamu.edu/wiki/index.php/Special:CACAO/annotation/2654
UniProt	P06574	involved_in	GO:0043620	PMID:8012595	IMP			2011-11-05	CACAO		comment=CACAO_COMMENT:The synthesis of stress proteins in the sigB mutant ML6 during heat shock was analysed by two-dimensional \nprotein electrophoresis(Fig. 5). |comment=CACAO_GONUTS_URL:http://gowiki.tamu.edu/wiki/index.php/Special:CACAO/annotation/2655|comment=CACAO_GONUTS_USER:Nrache1	regulation of DNA-templated transcription in response to stress	biological_process	224308	Bacteria	224308	Bacteria	<not present>	Firmicutes	Bacilli	Bacillales	Bacillaceae	Bacillus	Bacillus subtilis (strain 168)	Bacillus subtilis	Nrache1	http://gowiki.tamu.edu/wiki/index.php/Special:CACAO/annotation/2655
UniProt	P17906	involved_in	GO:0009408	PMID:8012595	IEP			2011-11-05	CACAO		comment=CACAO_COMMENT:Figure 4b.|comment=CACAO_GONUTS_URL:http://gowiki.tamu.edu/wiki/index.php/Special:CACAO/annotation/2656|comment=CACAO_GONUTS_USER:Nrache1	response to heat	biological_process	224308	Bacteria	224308	Bacteria	<not present>	Firmicutes	Bacilli	Bacillales	Bacillaceae	Bacillus	Bacillus subtilis (strain 168)	Bacillus subtilis	Nrache1	http://gowiki.tamu.edu/wiki/index.php/Special:CACAO/annotation/2656
UniProt	O08586	involved_in	GO:0032535	PMID:18082964	IMP			2011-11-05	CACAO		comment=CACAO_COMMENT:GFAP-crecombinase was used to knockout Pten in mice hippocampus neurons. Used electron microscopy, found changes in knockout PTEN pyramidal neurons in cerebral cortex compared to control. There was increase in nuclei and somata of neurons in knockout Pten mice compared to control, figure 1A and B. In addition, mitochondria of knockout Pten mice were enlarged. \nSimilar resul…	regulation of cellular component size	biological_process	10090	Eukaryota	10090	Eukaryota	Metazoa	Chordata	Mammalia	Rodentia	Muridae	Mus	Mus musculus (Mouse)	Mus musculus	Sejal	http://gowiki.tamu.edu/wiki/index.php/Special:CACAO/annotation/2658
UniProt	O08586	involved_in	GO:0090071	PMID:18082964	IMP			2011-11-05	CACAO		comment=CACAO_COMMENT:Figure 1C and D shows increase of ribosome density into dendritic and axonal projections proximal to the somata of Pten knockout mice compared to control. This was not due to increase in number of nucleoli, figure 1F.|comment=CACAO_GONUTS_URL:http://gowiki.tamu.edu/wiki/index.php/Special:CACAO/annotation/2659|comment=CACAO_GONUTS_USER:Sejal	negative regulation of ribosome biogenesis	biological_process	10090	Eukaryota	10090	Eukaryota	Metazoa	Chordata	Mammalia	Rodentia	Muridae	Mus	Mus musculus (Mouse)	Mus musculus	Sejal	http://gowiki.tamu.edu/wiki/index.php/Special:CACAO/annotation/2659
UniProt	O08586	involved_in	GO:0060997	PMID:18082964	IMP			2011-11-05	CACAO		comment=CACAO_COMMENT:Figure 2C and 2D, Pten knockout mice showed enlarge dendritic projections and increase in density of dendritic spines compared to control. In addition the morphology was abnormal and lacked distinct mushroom shaped termini.|comment=CACAO_GONUTS_URL:http://gowiki.tamu.edu/wiki/index.php/Special:CACAO/annotation/2660|comment=CACAO_GONUTS_USER:Sejal	dendritic spine morphogenesis	biological_process	10090	Eukaryota	10090	Eukaryota	Metazoa	Chordata	Mammalia	Rodentia	Muridae	Mus	Mus musculus (Mouse)	Mus musculus	Sejal	http://gowiki.tamu.edu/wiki/index.php/Special:CACAO/annotation/2660
UniProt	O08586	involved_in	GO:0097105	PMID:18082964	IMP			2011-11-05	CACAO		comment=CACAO_COMMENT:Figure 3 A-D, Pten knockout mice had presynaptic terminal present but enlarged and densely packed with increase number of synaptic vesicles compared to control.\n\nSimilar result were seen in Pten knockout mice in cerebellar granule neurons, figure 4C and E.|comment=CACAO_GONUTS_URL:http://gowiki.tamu.edu/wiki/index.php/Special:CACAO/annotation/2661|comment=CACAO_GONUTS_USER…	presynaptic membrane assembly	biological_process	10090	Eukaryota	10090	Eukaryota	Metazoa	Chordata	Mammalia	Rodentia	Muridae	Mus	Mus musculus (Mouse)	Mus musculus	Sejal	http://gowiki.tamu.edu/wiki/index.php/Special:CACAO/annotation/2661
UniProt	O08586	involved_in	GO:2000808	PMID:18082964	IMP			2011-11-05	CACAO		comment=CACAO_COMMENT:Figure 3 A-D, Pten knockout mice had presynaptic terminal present but enlarged and densely packed with increase number of synaptic vesicles compared to control.\n\nFigure 3E and F show Pten knockout mice enlarged presynaptic terminals with increase synaptic vesicles seen by increase immunofluorescent staining synaptic vesicles marker (synaptophysin) in cerebral cortex compar…	negative regulation of synaptic vesicle clustering	biological_process	10090	Eukaryota	10090	Eukaryota	Metazoa	Chordata	Mammalia	Rodentia	Muridae	Mus	Mus musculus (Mouse)	Mus musculus	Sejal	http://gowiki.tamu.edu/wiki/index.php/Special:CACAO/annotation/2662
UniProt	O08586	involved_in	GO:0097107	PMID:18082964	IMP			2011-11-05	CACAO		comment=CACAO_COMMENT:Figure 3B, Pten knockout showed that in greater than 60% enlarge presynaptic terminals, there was no postsynaptic density. \n\nSimilar result were seen in Pten knockout mice in cerebellar granule neurons, figure 4D and F|comment=CACAO_GONUTS_URL:http://gowiki.tamu.edu/wiki/index.php/Special:CACAO/annotation/2663|comment=CACAO_GONUTS_USER:Sejal	postsynaptic density assembly	biological_process	10090	Eukaryota	10090	Eukaryota	Metazoa	Chordata	Mammalia	Rodentia	Muridae	Mus	Mus musculus (Mouse)	Mus musculus	Sejal	http://gowiki.tamu.edu/wiki/index.php/Special:CACAO/annotation/2663
UniProt	O08586	involved_in	GO:0060074	PMID:18082964	IMP			2011-11-05	CACAO		comment=CACAO_COMMENT:Figure 3D, mutant Pten mice showed abnormal synaptic connections when postsynaptic density was present with abnormal structure with increase in size compared to control. \nSimilar results were seen in Pten knockout mice in cerebellar granule neurons, figure 4F.|comment=CACAO_GONUTS_URL:http://gowiki.tamu.edu/wiki/index.php/Special:CACAO/annotation/2664|comment=CACAO_GONUTS_U…	synapse maturation	biological_process	10090	Eukaryota	10090	Eukaryota	Metazoa	Chordata	Mammalia	Rodentia	Muridae	Mus	Mus musculus (Mouse)	Mus musculus	Sejal	http://gowiki.tamu.edu/wiki/index.php/Special:CACAO/annotation/2664
UniProt	O08586	involved_in	GO:0007270	PMID:18082964	IMP			2011-11-05	CACAO		comment=CACAO_COMMENT:Synaptic transmission measured at excitatory synapses between CA3 and CA1 neurons of the hippocampus. Figure 5A showed decrease in synaptic transmission.|comment=CACAO_GONUTS_URL:http://gowiki.tamu.edu/wiki/index.php/Special:CACAO/annotation/2665|comment=CACAO_GONUTS_USER:Sejal	neuron-neuron synaptic transmission	biological_process	10090	Eukaryota	10090	Eukaryota	Metazoa	Chordata	Mammalia	Rodentia	Muridae	Mus	Mus musculus (Mouse)	Mus musculus	Sejal	http://gowiki.tamu.edu/wiki/index.php/Special:CACAO/annotation/2665
UniProt	O08586	involved_in	GO:2000463	PMID:18082964	IMP			2011-11-05	CACAO		comment=CACAO_COMMENT:Figure 5 A-C, fEPSP were significantly impaired in Pten knockout mice compared to wild type.|comment=CACAO_GONUTS_URL:http://gowiki.tamu.edu/wiki/index.php/Special:CACAO/annotation/2666|comment=CACAO_GONUTS_USER:Sejal	positive regulation of excitatory postsynaptic potential	biological_process	10090	Eukaryota	10090	Eukaryota	Metazoa	Chordata	Mammalia	Rodentia	Muridae	Mus	Mus musculus (Mouse)	Mus musculus	Sejal	http://gowiki.tamu.edu/wiki/index.php/Special:CACAO/annotation/2666
UniProt	O08586	involved_in	GO:0060291	PMID:18082964	IMP			2011-11-05	CACAO		comment=CACAO_COMMENT:To investigate if synaptic transmission is impaired due to presynaptic function, pair-pulse ratio was used. No difference was seen between wild type and Pten knockout mice. There was no impairment in neurotransmitter release from presynaptic terminal, figure 5B. Therefore synaptic plasticity was investigated by measuring long-term potentiation (LTP) at CA3-CA1 synapse. Figur…	long-term synaptic potentiation	biological_process	10090	Eukaryota	10090	Eukaryota	Metazoa	Chordata	Mammalia	Rodentia	Muridae	Mus	Mus musculus (Mouse)	Mus musculus	Sejal	http://gowiki.tamu.edu/wiki/index.php/Special:CACAO/annotation/2667
UniProt	O08586	involved_in	GO:0032286	PMID:18082964	IMP			2011-11-05	CACAO		comment=CACAO_COMMENT:Figure 6B and D shows thickening of myelin sheath and regions of unravelling myelin compared to wild type where myelin was tightly wrapped in the corpus callosum figure 6A and C. \n\nFigure 7J shows that Pten mice show enlarged oligodendrocytes compared to wild type. Therefore loss of functional oligodendrocytes leads to myelination defects.|comment=CACAO_GONUTS_URL:http://g…	central nervous system myelin maintenance	biological_process	10090	Eukaryota	10090	Eukaryota	Metazoa	Chordata	Mammalia	Rodentia	Muridae	Mus	Mus musculus (Mouse)	Mus musculus	Sejal	http://gowiki.tamu.edu/wiki/index.php/Special:CACAO/annotation/2668
UniProt	O34894	involved_in	GO:0000921	PMID:10449747	IMP			2011-11-05	CACAO		comment=CACAO_COMMENT:Figure 2. Figure 3. |comment=CACAO_GONUTS_URL:http://gowiki.tamu.edu/wiki/index.php/Special:CACAO/annotation/2670|comment=CACAO_GONUTS_USER:Nrache1	septin ring assembly	biological_process	224308	Bacteria	224308	Bacteria	<not present>	Firmicutes	Bacilli	Bacillales	Bacillaceae	Bacillus	Bacillus subtilis (strain 168)	Bacillus subtilis	Nrache1	http://gowiki.tamu.edu/wiki/index.php/Special:CACAO/annotation/2670
UniProt	O08586	involved_in	GO:0048854	PMID:19208814	IMP			2011-11-05	CACAO		comment=CACAO_COMMENT:Heterozygous Pten mice resulted in macrocephaly in males and females, figure 1A-C. There was increase in brain size; therefore Pten has a negative regulation on brain growth.|comment=CACAO_GONUTS_URL:http://gowiki.tamu.edu/wiki/index.php/Special:CACAO/annotation/2673|comment=CACAO_GONUTS_USER:Sejal	brain morphogenesis	biological_process	10090	Eukaryota	10090	Eukaryota	Metazoa	Chordata	Mammalia	Rodentia	Muridae	Mus	Mus musculus (Mouse)	Mus musculus	Sejal	http://gowiki.tamu.edu/wiki/index.php/Special:CACAO/annotation/2673
UniProt	O08586	involved_in	GO:0046621	PMID:19208814	IMP			2011-11-05	CACAO		comment=CACAO_COMMENT:Heterozygous Pten mice resulted in macrocephaly in males and females, figure 1A-C. There was increase in brain size; therefore Pten has a negative regulation on brain growth.|comment=CACAO_GONUTS_URL:http://gowiki.tamu.edu/wiki/index.php/Special:CACAO/annotation/2674|comment=CACAO_GONUTS_USER:Sejal	negative regulation of organ growth	biological_process	10090	Eukaryota	10090	Eukaryota	Metazoa	Chordata	Mammalia	Rodentia	Muridae	Mus	Mus musculus (Mouse)	Mus musculus	Sejal	http://gowiki.tamu.edu/wiki/index.php/Special:CACAO/annotation/2674
UniProt	O08586	involved_in	GO:0035176	PMID:19208814	IMP			2011-11-05	CACAO		comment=CACAO_COMMENT:To measure social behaviour an apparatus that contained two chambers, one with a mouse and the other chamber with inanimate object (figure 2A). Wild type Pten mice spend more time with novel mouse instead of inanimate object whereas mutant Pten female mice did not show preference over the social and non-social chamber, figure 2B.|comment=CACAO_GONUTS_URL:http://gowiki.tamu.e…	social behavior	biological_process	10090	Eukaryota	10090	Eukaryota	Metazoa	Chordata	Mammalia	Rodentia	Muridae	Mus	Mus musculus (Mouse)	Mus musculus	Sejal	http://gowiki.tamu.edu/wiki/index.php/Special:CACAO/annotation/2675
UniProt	O08586	involved_in	GO:0060134	PMID:19208814	IMP			2011-11-05	CACAO		comment=CACAO_COMMENT:Figure 2D shows Pten mutant mice was impaired in prepluse inhibition of acoustic startle response compared to control.|comment=CACAO_GONUTS_URL:http://gowiki.tamu.edu/wiki/index.php/Special:CACAO/annotation/2676|comment=CACAO_GONUTS_USER:Sejal	prepulse inhibition	biological_process	10090	Eukaryota	10090	Eukaryota	Metazoa	Chordata	Mammalia	Rodentia	Muridae	Mus	Mus musculus (Mouse)	Mus musculus	Sejal	http://gowiki.tamu.edu/wiki/index.php/Special:CACAO/annotation/2676
UniProt	Q60857	involved_in	GO:0046621	PMID:19208814	IMP			2011-11-05	CACAO		comment=CACAO_COMMENT:Heterozygous Slc6a4 mice resulted in macrocephaly in males and females, figure 1A-C. There was increase in brain size; therefore Slc6a4 has a negative regulation on brain growth.|comment=CACAO_GONUTS_URL:http://gowiki.tamu.edu/wiki/index.php/Special:CACAO/annotation/2679|comment=CACAO_GONUTS_USER:Sejal	negative regulation of organ growth	biological_process	10090	Eukaryota	10090	Eukaryota	Metazoa	Chordata	Mammalia	Rodentia	Muridae	Mus	Mus musculus (Mouse)	Mus musculus	Sejal	http://gowiki.tamu.edu/wiki/index.php/Special:CACAO/annotation/2679
UniProt	Q60857	involved_in	GO:0048854	PMID:19208814	IMP			2011-11-05	CACAO		comment=CACAO_COMMENT:Heterozygous Slc6a4 mice resulted in macrocephaly in males and females, figure 1A-C. There was increase in brain size; therefore Slc6a4 has a negative regulation on brain growth. |comment=CACAO_GONUTS_URL:http://gowiki.tamu.edu/wiki/index.php/Special:CACAO/annotation/2680|comment=CACAO_GONUTS_USER:Sejal	brain morphogenesis	biological_process	10090	Eukaryota	10090	Eukaryota	Metazoa	Chordata	Mammalia	Rodentia	Muridae	Mus	Mus musculus (Mouse)	Mus musculus	Sejal	http://gowiki.tamu.edu/wiki/index.php/Special:CACAO/annotation/2680
UniProt	O08586	involved_in	GO:0045792	PMID:21411674	IMP			2011-11-05	CACAO		comment=CACAO_COMMENT:Figure 2A, Pten knockdown granule cells showed increase in cross-sectional area compared to control.|comment=CACAO_GONUTS_URL:http://gowiki.tamu.edu/wiki/index.php/Special:CACAO/annotation/2682|comment=CACAO_GONUTS_USER:Sejal	negative regulation of cell size	biological_process	10090	Eukaryota	10090	Eukaryota	Metazoa	Chordata	Mammalia	Rodentia	Muridae	Mus	Mus musculus (Mouse)	Mus musculus	Sejal	http://gowiki.tamu.edu/wiki/index.php/Special:CACAO/annotation/2682
UniProt	O08586	involved_in	GO:0060997	PMID:21411674	IMP			2011-11-05	CACAO		comment=CACAO_COMMENT:Figure 2B, Pten knockdown neurons were thicker dendrites with more filopodial-like protrusion and aberrant protrusion extruding from existing spines Pten knockdown granule cells. \n\nFigure 2B also shows increase in spine density in Pten knockdown compared to control.|comment=CACAO_GONUTS_URL:http://gowiki.tamu.edu/wiki/index.php/Special:CACAO/annotation/2683|comment=CACAO_G…	dendritic spine morphogenesis	biological_process	10090	Eukaryota	10090	Eukaryota	Metazoa	Chordata	Mammalia	Rodentia	Muridae	Mus	Mus musculus (Mouse)	Mus musculus	Sejal	http://gowiki.tamu.edu/wiki/index.php/Special:CACAO/annotation/2683
UniProt	O08586	involved_in	GO:0090394	PMID:21411674	IMP			2011-11-05	CACAO		comment=CACAO_COMMENT:Examine synaptic activity. Pten knockdown mice showed increase mEPSC frequency, compared to control, figure 6B, C, figure 7A.|comment=CACAO_GONUTS_URL:http://gowiki.tamu.edu/wiki/index.php/Special:CACAO/annotation/2684|comment=CACAO_GONUTS_USER:Sejal	negative regulation of excitatory postsynaptic potential	biological_process	10090	Eukaryota	10090	Eukaryota	Metazoa	Chordata	Mammalia	Rodentia	Muridae	Mus	Mus musculus (Mouse)	Mus musculus	Sejal	http://gowiki.tamu.edu/wiki/index.php/Special:CACAO/annotation/2684
UniProt	Q7WX97	involved_in	GO:0055114	PMID:10571051	IDA			2011-11-05	CACAO		comment=CACAO_COMMENT:Figure 2, Table 1|comment=CACAO_GONUTS_URL:http://gowiki.tamu.edu/wiki/index.php/Special:CACAO/annotation/2686|comment=CACAO_GONUTS_USER:Dhaase1	oxidation-reduction process	biological_process	381666	Bacteria	381666	Bacteria	<not present>	Proteobacteria	Betaproteobacteria	Burkholderiales	Burkholderiaceae	Cupriavidus	Cupriavidus necator (strain ATCC 17699 / H16 / DSM 428 / Stanier 337)(Ralstonia eutropha)	Cupriavidus necator	Dhaase1	http://gowiki.tamu.edu/wiki/index.php/Special:CACAO/annotation/2686
UniProt	P60484	involved_in	GO:0046856	PMID:21828076	IMP			2011-11-05	CACAO		comment=CACAO_COMMENT:Figure 2 showed that mutation to the PTEN (Ala substitution at the P-loop (residue 121 -131) lost the ability to dephosphorylate PIP3. |comment=CACAO_GONUTS_URL:http://gowiki.tamu.edu/wiki/index.php/Special:CACAO/annotation/2687|comment=CACAO_GONUTS_USER:Sejal	phosphatidylinositol dephosphorylation	biological_process	9606	Eukaryota	9606	Eukaryota	Metazoa	Chordata	Mammalia	Primates	Hominidae	Homo	Homo sapiens (Human)	Homo sapiens	Sejal	http://gowiki.tamu.edu/wiki/index.php/Special:CACAO/annotation/2687
UniProt	P54417	involved_in	GO:0031460	PMID:8752321	IMP			2011-11-05	CACAO		comment=CACAO_COMMENT:Fig 5: Exponentially growing cells of strain RMKB8 (opuA opuC opuD+) were subjected to a sudden osmotic upshock by adding NaCl to the SMM growth medium to a Ô¨Ånal concentration of 0.4 M NaCl. There was an immediate stimulation of the rate of glycine betaine uptake after the osmotic upshock, and the rate of glycine betaine transport continued to rise over a period of 90 min.…	glycine betaine transport	biological_process	224308	Bacteria	224308	Bacteria	<not present>	Firmicutes	Bacilli	Bacillales	Bacillaceae	Bacillus	Bacillus subtilis (strain 168)	Bacillus subtilis	Nrache1	http://gowiki.tamu.edu/wiki/index.php/Special:CACAO/annotation/2688
UniProt	Q62915	part_of	GO:0097060	PMID:8786425	IDA			2011-11-05	CACAO		comment=CACAO_COMMENT:Subfractionated rat brain homogenates into different membrane fraction. Enriched in synapse plasma membrane, figure 4.|comment=CACAO_GONUTS_URL:http://gowiki.tamu.edu/wiki/index.php/Special:CACAO/annotation/2690|comment=CACAO_GONUTS_USER:Sejal	synaptic membrane	cellular_component	10116	Eukaryota	10116	Eukaryota	Metazoa	Chordata	Mammalia	Rodentia	Muridae	Rattus	Rattus norvegicus (Rat)	Rattus norvegicus	Sejal	http://gowiki.tamu.edu/wiki/index.php/Special:CACAO/annotation/2690
UniProt	P98008	involved_in	GO:0055114	PMID:1744072	IMP			2011-11-05	CACAO		comment=CACAO_COMMENT:Table I shows that Nor mutants had lost the ability to reduce NO.|comment=CACAO_GONUTS_URL:http://gowiki.tamu.edu/wiki/index.php/Special:CACAO/annotation/2691|comment=CACAO_GONUTS_USER:Dhaase1	oxidation-reduction process	biological_process	316	Bacteria	316	Bacteria	<not present>	Proteobacteria	Gammaproteobacteria	Pseudomonadales	Pseudomonadaceae	Pseudomonas	Pseudomonas stutzeri (Pseudomonas perfectomarina)	Pseudomonas stutzeri	Dhaase1	http://gowiki.tamu.edu/wiki/index.php/Special:CACAO/annotation/2691
UniProt	Q04507	enables	GO:0004497	PMID:9642187	IMP			2011-11-05	CACAO		comment=CACAO_COMMENT:Table 3 shows that AmoA mutants that have a higher amount of AMO mRNA transcripts have a higher rate of ammonia-dependent oxygen uptake.|comment=CACAO_GONUTS_URL:http://gowiki.tamu.edu/wiki/index.php/Special:CACAO/annotation/2692|comment=CACAO_GONUTS_USER:Dhaase1	monooxygenase activity	molecular_function	228410	Bacteria	228410	Bacteria	<not present>	Proteobacteria	Betaproteobacteria	Nitrosomonadales	Nitrosomonadaceae	Nitrosomonas	Nitrosomonas europaea (strain ATCC 19718 / CIP 103999 / KCTC 2705 /NBRC 14298)	Nitrosomonas europaea	Dhaase1	http://gowiki.tamu.edu/wiki/index.php/Special:CACAO/annotation/2692
UniProt	P30663	involved_in	GO:0006355	PMID:8700899	IDA			2011-11-05	CACAO		comment=CACAO_COMMENT:Figure 2:NIFL is a regulatory protein that directs the transcriptional activities of nitrogen fixation genes. It does this by interacting with NIFA, which is an enhancer binding protein. Since previous research has shown that NIFL is a flavoprotein, this gene gets reduced in the presence of sodium dithionite. Transcription in inhibited when NIFL is oxidized. Transcriptional …	regulation of transcription, DNA-templated	biological_process	354	Bacteria	354	Bacteria	<not present>	Proteobacteria	Gammaproteobacteria	Pseudomonadales	Pseudomonadaceae	Azotobacter	Azotobacter vinelandii	Azotobacter vinelandii	Bionzc	http://gowiki.tamu.edu/wiki/index.php/Special:CACAO/annotation/2693
UniProt	P46459	involved_in	GO:0006886	PMID:22045810	IMP			2011-11-05	CACAO		comment=CACAO_COMMENT:Fig. 7BC|comment=CACAO_GONUTS_URL:http://gowiki.tamu.edu/wiki/index.php/Special:CACAO/annotation/2694|comment=CACAO_GONUTS_USER:Oherrera	intracellular protein transport	biological_process	9606	Eukaryota	9606	Eukaryota	Metazoa	Chordata	Mammalia	Primates	Hominidae	Homo	Homo sapiens (Human)	Homo sapiens	Oherrera	http://gowiki.tamu.edu/wiki/index.php/Special:CACAO/annotation/2694
UniProt	P46459	involved_in	GO:0045732	PMID:22045810	IMP			2011-11-05	CACAO		comment=CACAO_COMMENT:Fig. 7|comment=CACAO_GONUTS_URL:http://gowiki.tamu.edu/wiki/index.php/Special:CACAO/annotation/2695|comment=CACAO_GONUTS_USER:Oherrera	positive regulation of protein catabolic process	biological_process	9606	Eukaryota	9606	Eukaryota	Metazoa	Chordata	Mammalia	Primates	Hominidae	Homo	Homo sapiens (Human)	Homo sapiens	Oherrera	http://gowiki.tamu.edu/wiki/index.php/Special:CACAO/annotation/2695
UniProt	P18031	involved_in	GO:0033157	PMID:22045810	IMP			2011-11-05	CACAO		comment=CACAO_COMMENT:Figs. 2AB, 3ABC, 4BC, 5B, and 6B|comment=CACAO_GONUTS_URL:http://gowiki.tamu.edu/wiki/index.php/Special:CACAO/annotation/2696|comment=CACAO_GONUTS_USER:Oherrera	regulation of intracellular protein transport	biological_process	9606	Eukaryota	9606	Eukaryota	Metazoa	Chordata	Mammalia	Primates	Hominidae	Homo	Homo sapiens (Human)	Homo sapiens	Oherrera	http://gowiki.tamu.edu/wiki/index.php/Special:CACAO/annotation/2696
UniProt	P18031	involved_in	GO:2000646	PMID:22045810	IMP			2011-11-05	CACAO		comment=CACAO_COMMENT:Fig. 1BC, 4A, S4|comment=CACAO_GONUTS_URL:http://gowiki.tamu.edu/wiki/index.php/Special:CACAO/annotation/2697|comment=CACAO_GONUTS_USER:Oherrera	positive regulation of receptor catabolic process	biological_process	9606	Eukaryota	9606	Eukaryota	Metazoa	Chordata	Mammalia	Primates	Hominidae	Homo	Homo sapiens (Human)	Homo sapiens	Oherrera	http://gowiki.tamu.edu/wiki/index.php/Special:CACAO/annotation/2697
UniProt	P18031	involved_in	GO:0006470	PMID:22045810	IMP			2011-11-05	CACAO		comment=CACAO_COMMENT:Fig. 1A and Fig. 7A|comment=CACAO_GONUTS_URL:http://gowiki.tamu.edu/wiki/index.php/Special:CACAO/annotation/2698|comment=CACAO_GONUTS_USER:Oherrera	protein dephosphorylation	biological_process	9606	Eukaryota	9606	Eukaryota	Metazoa	Chordata	Mammalia	Primates	Hominidae	Homo	Homo sapiens (Human)	Homo sapiens	Oherrera	http://gowiki.tamu.edu/wiki/index.php/Special:CACAO/annotation/2698
UniProt	P18031	involved_in	GO:0043407	PMID:22045810	IMP			2011-11-05	CACAO		comment=CACAO_COMMENT:Fig. 1A and Fig. 4D|comment=CACAO_GONUTS_URL:http://gowiki.tamu.edu/wiki/index.php/Special:CACAO/annotation/2699|comment=CACAO_GONUTS_USER:Oherrera	negative regulation of MAP kinase activity	biological_process	9606	Eukaryota	9606	Eukaryota	Metazoa	Chordata	Mammalia	Primates	Hominidae	Homo	Homo sapiens (Human)	Homo sapiens	Oherrera	http://gowiki.tamu.edu/wiki/index.php/Special:CACAO/annotation/2699
UniProt	Q03164	part_of	GO:0005634	PMID:22046413	IDA			2011-11-05	CACAO		comment=CACAO_COMMENT:Fig. 2B|comment=CACAO_GONUTS_URL:http://gowiki.tamu.edu/wiki/index.php/Special:CACAO/annotation/2701|comment=CACAO_GONUTS_USER:Oherrera	nucleus	cellular_component	9606	Eukaryota	9606	Eukaryota	Metazoa	Chordata	Mammalia	Primates	Hominidae	Homo	Homo sapiens (Human)	Homo sapiens	Oherrera	http://gowiki.tamu.edu/wiki/index.php/Special:CACAO/annotation/2701
UniProt	O14646	part_of	GO:0005634	PMID:22046413	IDA			2011-11-05	CACAO		comment=CACAO_COMMENT:Fig. 5A|comment=CACAO_GONUTS_URL:http://gowiki.tamu.edu/wiki/index.php/Special:CACAO/annotation/2702|comment=CACAO_GONUTS_USER:Oherrera	nucleus	cellular_component	9606	Eukaryota	9606	Eukaryota	Metazoa	Chordata	Mammalia	Primates	Hominidae	Homo	Homo sapiens (Human)	Homo sapiens	Oherrera	http://gowiki.tamu.edu/wiki/index.php/Special:CACAO/annotation/2702
UniProt	O14646	part_of	GO:0005737	PMID:22046413	IDA			2011-11-05	CACAO		comment=CACAO_COMMENT:Fig. 5A|comment=CACAO_GONUTS_URL:http://gowiki.tamu.edu/wiki/index.php/Special:CACAO/annotation/2703|comment=CACAO_GONUTS_USER:Oherrera	cytoplasm	cellular_component	9606	Eukaryota	9606	Eukaryota	Metazoa	Chordata	Mammalia	Primates	Hominidae	Homo	Homo sapiens (Human)	Homo sapiens	Oherrera	http://gowiki.tamu.edu/wiki/index.php/Special:CACAO/annotation/2703
UniProt	Q8N7H5	part_of	GO:0016020	PMID:22046413	IDA			2011-11-05	CACAO		comment=CACAO_COMMENT:Fig. 2B, 5A|comment=CACAO_GONUTS_URL:http://gowiki.tamu.edu/wiki/index.php/Special:CACAO/annotation/2705|comment=CACAO_GONUTS_USER:Oherrera	membrane	cellular_component	9606	Eukaryota	9606	Eukaryota	Metazoa	Chordata	Mammalia	Primates	Hominidae	Homo	Homo sapiens (Human)	Homo sapiens	Oherrera	http://gowiki.tamu.edu/wiki/index.php/Special:CACAO/annotation/2705
UniProt	Q8N7H5	part_of	GO:0005737	PMID:22046413	IDA			2011-11-05	CACAO		comment=CACAO_COMMENT:Fig. 5A|comment=CACAO_GONUTS_URL:http://gowiki.tamu.edu/wiki/index.php/Special:CACAO/annotation/2706|comment=CACAO_GONUTS_USER:Oherrera	cytoplasm	cellular_component	9606	Eukaryota	9606	Eukaryota	Metazoa	Chordata	Mammalia	Primates	Hominidae	Homo	Homo sapiens (Human)	Homo sapiens	Oherrera	http://gowiki.tamu.edu/wiki/index.php/Special:CACAO/annotation/2706
UniProt	Q8N7H5	involved_in	GO:0031062	PMID:22046413	IMP			2011-11-05	CACAO		comment=CACAO_COMMENT:Fig. 1 and Fig. 2|comment=CACAO_GONUTS_URL:http://gowiki.tamu.edu/wiki/index.php/Special:CACAO/annotation/2708|comment=CACAO_GONUTS_USER:Oherrera	positive regulation of histone methylation	biological_process	9606	Eukaryota	9606	Eukaryota	Metazoa	Chordata	Mammalia	Primates	Hominidae	Homo	Homo sapiens (Human)	Homo sapiens	Oherrera	http://gowiki.tamu.edu/wiki/index.php/Special:CACAO/annotation/2708
UniProt	Q8N7H5	involved_in	GO:0034504	PMID:22046413	IMP			2011-11-05	CACAO		comment=CACAO_COMMENT:Fig. 5AB|comment=CACAO_GONUTS_URL:http://gowiki.tamu.edu/wiki/index.php/Special:CACAO/annotation/2710|comment=CACAO_GONUTS_USER:Oherrera	protein localization to nucleus	biological_process	9606	Eukaryota	9606	Eukaryota	Metazoa	Chordata	Mammalia	Primates	Hominidae	Homo	Homo sapiens (Human)	Homo sapiens	Oherrera	http://gowiki.tamu.edu/wiki/index.php/Special:CACAO/annotation/2710
UniProt	Q8N7H5	involved_in	GO:0016584	PMID:22046413	IMP			2011-11-05	CACAO		comment=CACAO_COMMENT:Fig. 6|comment=CACAO_GONUTS_URL:http://gowiki.tamu.edu/wiki/index.php/Special:CACAO/annotation/2711|comment=CACAO_GONUTS_USER:Oherrera	nucleosome positioning	biological_process	9606	Eukaryota	9606	Eukaryota	Metazoa	Chordata	Mammalia	Primates	Hominidae	Homo	Homo sapiens (Human)	Homo sapiens	Oherrera	http://gowiki.tamu.edu/wiki/index.php/Special:CACAO/annotation/2711
UniProt	Q93P59	involved_in	GO:0009966	PMID:11359579	IMP			2011-11-05	CACAO		comment=CACAO_COMMENT:Figure 6|comment=CACAO_GONUTS_URL:http://gowiki.tamu.edu/wiki/index.php/Special:CACAO/annotation/2715|comment=CACAO_GONUTS_USER:Nkogekar	regulation of signal transduction	biological_process	34	Bacteria	34	Bacteria	<not present>	Proteobacteria	Deltaproteobacteria	Myxococcales	Myxococcaceae	Myxococcus	Myxococcus xanthus	Myxococcus xanthus	Nkogekar	http://gowiki.tamu.edu/wiki/index.php/Special:CACAO/annotation/2715
UniProt	Q1D7F8	involved_in	GO:0042594	PMID:11359579	IMP			2011-11-05	CACAO		comment=CACAO_COMMENT:Figure 5, Table 1|comment=CACAO_GONUTS_URL:http://gowiki.tamu.edu/wiki/index.php/Special:CACAO/annotation/2717|comment=CACAO_GONUTS_USER:Nkogekar	response to starvation	biological_process	246197	Bacteria	246197	Bacteria	<not present>	Proteobacteria	Deltaproteobacteria	Myxococcales	Myxococcaceae	Myxococcus	Myxococcus xanthus (strain DK 1622)	Myxococcus xanthus	Nkogekar	http://gowiki.tamu.edu/wiki/index.php/Special:CACAO/annotation/2717
UniProt	P03029	involved_in	GO:0006355	PMID:2041769	IMP			2011-11-05	CACAO		comment=CACAO_COMMENT:Figure 4: NTRC often prohibits transcriptional activation at promoters that need o54. Both the wild-type NTRC-phosphate and the mutant phenotype yielded the protection of -25, -24, and -13 guanine residues; these resides may be necessary for Eo54 recognition. However, -8 and -9 may be responsible for open promoter complexes, and the mutant phenotype is unable to express high…	regulation of transcription, DNA-templated	biological_process	573	Bacteria	573	Bacteria	<not present>	Proteobacteria	Gammaproteobacteria	Enterobacterales	Enterobacteriaceae	Klebsiella	Klebsiella pneumoniae	Klebsiella pneumoniae	Bionzc	http://gowiki.tamu.edu/wiki/index.php/Special:CACAO/annotation/2719
UniProt	Q93P57	involved_in	GO:0031155	PMID:11359579	IMP			2011-11-05	CACAO		comment=CACAO_COMMENT:Figure 5|comment=CACAO_GONUTS_URL:http://gowiki.tamu.edu/wiki/index.php/Special:CACAO/annotation/2720|comment=CACAO_GONUTS_USER:Nkogekar	regulation of reproductive fruiting body development	biological_process	34	Bacteria	34	Bacteria	<not present>	Proteobacteria	Deltaproteobacteria	Myxococcales	Myxococcaceae	Myxococcus	Myxococcus xanthus	Myxococcus xanthus	Nkogekar	http://gowiki.tamu.edu/wiki/index.php/Special:CACAO/annotation/2720
UniProt	Q93P57	involved_in	GO:0009966	PMID:11359579	IMP			2011-11-05	CACAO		comment=CACAO_COMMENT:Figure 6|comment=CACAO_GONUTS_URL:http://gowiki.tamu.edu/wiki/index.php/Special:CACAO/annotation/2721|comment=CACAO_GONUTS_USER:Nkogekar	regulation of signal transduction	biological_process	34	Bacteria	34	Bacteria	<not present>	Proteobacteria	Deltaproteobacteria	Myxococcales	Myxococcaceae	Myxococcus	Myxococcus xanthus	Myxococcus xanthus	Nkogekar	http://gowiki.tamu.edu/wiki/index.php/Special:CACAO/annotation/2721
UniProt	Q93P57	involved_in	GO:0043937	PMID:11359579	IMP			2011-11-05	CACAO		comment=CACAO_COMMENT:Table 2|comment=CACAO_GONUTS_URL:http://gowiki.tamu.edu/wiki/index.php/Special:CACAO/annotation/2722|comment=CACAO_GONUTS_USER:Nkogekar	regulation of sporulation	biological_process	34	Bacteria	34	Bacteria	<not present>	Proteobacteria	Deltaproteobacteria	Myxococcales	Myxococcaceae	Myxococcus	Myxococcus xanthus	Myxococcus xanthus	Nkogekar	http://gowiki.tamu.edu/wiki/index.php/Special:CACAO/annotation/2722
UniProt	Q1D7F8	involved_in	GO:0043937	PMID:11359579	IMP			2011-11-05	CACAO		comment=CACAO_COMMENT:Table 2|comment=CACAO_GONUTS_URL:http://gowiki.tamu.edu/wiki/index.php/Special:CACAO/annotation/2723|comment=CACAO_GONUTS_USER:Nkogekar	regulation of sporulation	biological_process	246197	Bacteria	246197	Bacteria	<not present>	Proteobacteria	Deltaproteobacteria	Myxococcales	Myxococcaceae	Myxococcus	Myxococcus xanthus (strain DK 1622)	Myxococcus xanthus	Nkogekar	http://gowiki.tamu.edu/wiki/index.php/Special:CACAO/annotation/2723
UniProt	Q93P59	involved_in	GO:0043937	PMID:11359579	IMP			2011-11-05	CACAO		comment=CACAO_COMMENT:Table 2|comment=CACAO_GONUTS_URL:http://gowiki.tamu.edu/wiki/index.php/Special:CACAO/annotation/2724|comment=CACAO_GONUTS_USER:Nkogekar	regulation of sporulation	biological_process	34	Bacteria	34	Bacteria	<not present>	Proteobacteria	Deltaproteobacteria	Myxococcales	Myxococcaceae	Myxococcus	Myxococcus xanthus	Myxococcus xanthus	Nkogekar	http://gowiki.tamu.edu/wiki/index.php/Special:CACAO/annotation/2724
UniProt	P14349	part_of	GO:0044163	PMID:22022269	IMP			2011-11-05	CACAO		comment=CACAO_COMMENT:Fig. 2CD and Fig. 4EF|comment=CACAO_GONUTS_URL:http://gowiki.tamu.edu/wiki/index.php/Special:CACAO/annotation/2725|comment=CACAO_GONUTS_USER:Oherrera	host cytoskeleton	cellular_component	11963	Viruses	11963	Viruses	<not present>	<not present>	<not present>	Ortervirales	Retroviridae	Spumavirus	Human spumaretrovirus (SFVcpz(hu)) (Human foamy virus)	Simian foamy virus	Oherrera	http://gowiki.tamu.edu/wiki/index.php/Special:CACAO/annotation/2725
UniProt	P26196	part_of	GO:0000932	PMID:22022269	IMP			2011-11-05	CACAO		comment=CACAO_COMMENT:Fig. 2AB|comment=CACAO_GONUTS_URL:http://gowiki.tamu.edu/wiki/index.php/Special:CACAO/annotation/2728|comment=CACAO_GONUTS_USER:Oherrera	P-body	cellular_component	9606	Eukaryota	9606	Eukaryota	Metazoa	Chordata	Mammalia	Primates	Hominidae	Homo	Homo sapiens (Human)	Homo sapiens	Oherrera	http://gowiki.tamu.edu/wiki/index.php/Special:CACAO/annotation/2728
UniProt	P26196	involved_in	GO:0019074	PMID:22022269	IMP			2011-11-05	CACAO		comment=CACAO_COMMENT:Fig. 5BC|comment=CACAO_GONUTS_URL:http://gowiki.tamu.edu/wiki/index.php/Special:CACAO/annotation/2729|comment=CACAO_GONUTS_USER:Oherrera	viral RNA genome packaging	biological_process	9606	Eukaryota	9606	Eukaryota	Metazoa	Chordata	Mammalia	Primates	Hominidae	Homo	Homo sapiens (Human)	Homo sapiens	Oherrera	http://gowiki.tamu.edu/wiki/index.php/Special:CACAO/annotation/2729
UniProt	P39805	involved_in	GO:0045893	PMID:12169607	IMP			2011-11-06	CACAO		comment=CACAO_COMMENT:Table 2. |comment=CACAO_GONUTS_URL:http://gowiki.tamu.edu/wiki/index.php/Special:CACAO/annotation/2735|comment=CACAO_GONUTS_USER:Nrache1	positive regulation of transcription, DNA-templated	biological_process	224308	Bacteria	224308	Bacteria	<not present>	Firmicutes	Bacilli	Bacillales	Bacillaceae	Bacillus	Bacillus subtilis (strain 168)	Bacillus subtilis	Nrache1	http://gowiki.tamu.edu/wiki/index.php/Special:CACAO/annotation/2735
UniProt	O70589	part_of	GO:0005634	PMID:18664494	IDA			2011-11-06	CACAO		comment=CACAO_COMMENT:Figure 1A,B, E immunofluorescence used in new born mice, CASK is located in nucleus and colocalized with nucleoskeletal protein lamin A in nuclei of cells of the basal layer of the epidermis.|comment=CACAO_GONUTS_URL:http://gowiki.tamu.edu/wiki/index.php/Special:CACAO/annotation/2736|comment=CACAO_GONUTS_USER:Sejal	nucleus	cellular_component	10090	Eukaryota	10090	Eukaryota	Metazoa	Chordata	Mammalia	Rodentia	Muridae	Mus	Mus musculus (Mouse)	Mus musculus	Sejal	http://gowiki.tamu.edu/wiki/index.php/Special:CACAO/annotation/2736
UniProt	O70589	part_of	GO:0005604	PMID:18664494	IDA			2011-11-06	CACAO		comment=CACAO_COMMENT:Figure 1C immunofluorescence used in adult mice, Cask localizes to cell borders of cells of the basal layer of the epidermis. Dashed line indicate basement membrane zone. |comment=CACAO_GONUTS_URL:http://gowiki.tamu.edu/wiki/index.php/Special:CACAO/annotation/2737|comment=CACAO_GONUTS_USER:Sejal	basement membrane	cellular_component	10090	Eukaryota	10090	Eukaryota	Metazoa	Chordata	Mammalia	Rodentia	Muridae	Mus	Mus musculus (Mouse)	Mus musculus	Sejal	http://gowiki.tamu.edu/wiki/index.php/Special:CACAO/annotation/2737
UniProt	O70589	part_of	GO:0005737	PMID:18664494	IDA			2011-11-06	CACAO		comment=CACAO_COMMENT:Figure 1E found CASK in new born mice primary keratinocytes in cytoplasm, which was confirmed in western blot in cytosolic protein fraction, figure 1F. |comment=CACAO_GONUTS_URL:http://gowiki.tamu.edu/wiki/index.php/Special:CACAO/annotation/2738|comment=CACAO_GONUTS_USER:Sejal	cytoplasm	cellular_component	10090	Eukaryota	10090	Eukaryota	Metazoa	Chordata	Mammalia	Rodentia	Muridae	Mus	Mus musculus (Mouse)	Mus musculus	Sejal	http://gowiki.tamu.edu/wiki/index.php/Special:CACAO/annotation/2738
UniProt	O70589	part_of	GO:0005911	PMID:18664494	IDA			2011-11-06	CACAO		comment=CACAO_COMMENT:Figure 1E found CASK in new born primary mouse keratinocytes at intercellular junction of cells. |comment=CACAO_GONUTS_URL:http://gowiki.tamu.edu/wiki/index.php/Special:CACAO/annotation/2739|comment=CACAO_GONUTS_USER:Sejal	cell-cell junction	cellular_component	10090	Eukaryota	10090	Eukaryota	Metazoa	Chordata	Mammalia	Rodentia	Muridae	Mus	Mus musculus (Mouse)	Mus musculus	Sejal	http://gowiki.tamu.edu/wiki/index.php/Special:CACAO/annotation/2739
UniProt	P54574	involved_in	GO:0045892	PMID:9701813	IMP			2011-11-06	CACAO		comment=CACAO_COMMENT:As the iron-dependent repression of both catechol siderophore synthesis (Fig. 2) and hydroxamate siderophore uptake genes (Fig. 3A) is dependent on yqkL, we conclude that yqkL encodes a ferric uptake repressor protein, Fur. B. subtilis Fur recognizes operator sites similar to the consensus established for E. coli Fur.|comment=CACAO_GONUTS_URL:http://gowiki.tamu.edu/wiki/inde…	negative regulation of transcription, DNA-templated	biological_process	224308	Bacteria	224308	Bacteria	<not present>	Firmicutes	Bacilli	Bacillales	Bacillaceae	Bacillus	Bacillus subtilis (strain 168)	Bacillus subtilis	Nrache1	http://gowiki.tamu.edu/wiki/index.php/Special:CACAO/annotation/2741
UniProt	O14936	part_of	GO:0005604	PMID:18664494	IDA			2011-11-06	CACAO		comment=CACAO_COMMENT:Figure 1D immunofluorescence shows in adult human Cask localizes to cell borders of cells of the basal layer of the epidermis. Dashed line indicate basement membrane zone. |comment=CACAO_GONUTS_URL:http://gowiki.tamu.edu/wiki/index.php/Special:CACAO/annotation/2748|comment=CACAO_GONUTS_USER:Sejal	basement membrane	cellular_component	9606	Eukaryota	9606	Eukaryota	Metazoa	Chordata	Mammalia	Primates	Hominidae	Homo	Homo sapiens (Human)	Homo sapiens	Sejal	http://gowiki.tamu.edu/wiki/index.php/Special:CACAO/annotation/2748
UniProt	O14936	part_of	GO:0005730	PMID:18664494	IDA			2011-11-06	CACAO		comment=CACAO_COMMENT:Figure 5D, CASK protein retained in nucleoli, from nuclear matrix extraction. |comment=CACAO_GONUTS_URL:http://gowiki.tamu.edu/wiki/index.php/Special:CACAO/annotation/2751|comment=CACAO_GONUTS_USER:Sejal	nucleolus	cellular_component	9606	Eukaryota	9606	Eukaryota	Metazoa	Chordata	Mammalia	Primates	Hominidae	Homo	Homo sapiens (Human)	Homo sapiens	Sejal	http://gowiki.tamu.edu/wiki/index.php/Special:CACAO/annotation/2751
UniProt	O14936	part_of	GO:0005652	PMID:18664494	IDA			2011-11-06	CACAO		comment=CACAO_COMMENT:Figure 5CD, CASK retained in nuclear lamina, nuclear matrix extraction. |comment=CACAO_GONUTS_URL:http://gowiki.tamu.edu/wiki/index.php/Special:CACAO/annotation/2752|comment=CACAO_GONUTS_USER:Sejal	nuclear lamina	cellular_component	9606	Eukaryota	9606	Eukaryota	Metazoa	Chordata	Mammalia	Primates	Hominidae	Homo	Homo sapiens (Human)	Homo sapiens	Sejal	http://gowiki.tamu.edu/wiki/index.php/Special:CACAO/annotation/2752
UniProt	O14936	involved_in	GO:0010839	PMID:18664494	IDA			2011-11-06	CACAO		comment=CACAO_COMMENT:Figure 6B, knockout CASK in human keratinocyte cell line HaCaT, showed increase in HaCaT cell number compared to control. Therefore knockout CASK mice increased in growth rate of cells compared to control, figure 6C. |comment=CACAO_GONUTS_URL:http://gowiki.tamu.edu/wiki/index.php/Special:CACAO/annotation/2753|comment=CACAO_GONUTS_USER:Sejal	negative regulation of keratinocyte proliferation	biological_process	9606	Eukaryota	9606	Eukaryota	Metazoa	Chordata	Mammalia	Primates	Hominidae	Homo	Homo sapiens (Human)	Homo sapiens	Sejal	http://gowiki.tamu.edu/wiki/index.php/Special:CACAO/annotation/2753
UniProt	O14936	involved_in	GO:0090288	PMID:18664494	IMP			2011-11-06	CACAO		comment=CACAO_COMMENT:Figure 7B, show knockout CASK increased response to growth factors when treated with KGF and TGFalpha compared to control by increase in cell proliferation.|comment=CACAO_GONUTS_URL:http://gowiki.tamu.edu/wiki/index.php/Special:CACAO/annotation/2754|comment=CACAO_GONUTS_USER:Sejal	negative regulation of cellular response to growth factor stimulus	biological_process	9606	Eukaryota	9606	Eukaryota	Metazoa	Chordata	Mammalia	Primates	Hominidae	Homo	Homo sapiens (Human)	Homo sapiens	Sejal	http://gowiki.tamu.edu/wiki/index.php/Special:CACAO/annotation/2754
UniProt	O14936	involved_in	GO:0061045	PMID:18664494	IMP			2011-11-06	CACAO		comment=CACAO_COMMENT:Figure 9B, knockout human CASK protein showed accelerated keratinocyte cell matrix adhesion during wound healing. More spreading of cells and formation focal adhesion sites of attached cells, figure 9C|comment=CACAO_GONUTS_URL:http://gowiki.tamu.edu/wiki/index.php/Special:CACAO/annotation/2755|comment=CACAO_GONUTS_USER:Sejal	negative regulation of wound healing	biological_process	9606	Eukaryota	9606	Eukaryota	Metazoa	Chordata	Mammalia	Primates	Hominidae	Homo	Homo sapiens (Human)	Homo sapiens	Sejal	http://gowiki.tamu.edu/wiki/index.php/Special:CACAO/annotation/2755
UniProt	Q9R0X9	involved_in	GO:0061030	PMID:19833766	IMP			2011-11-06	CACAO		comment=CACAO_COMMENT:Figure 2|comment=CACAO_GONUTS_URL:http://gowiki.tamu.edu/wiki/index.php/Special:CACAO/annotation/2770|comment=CACAO_GONUTS_USER:Jeang	epithelial cell differentiation involved in mammary gland alveolus development	biological_process	10090	Eukaryota	10090	Eukaryota	Metazoa	Chordata	Mammalia	Rodentia	Muridae	Mus	Mus musculus (Mouse)	Mus musculus	Jeang	http://gowiki.tamu.edu/wiki/index.php/Special:CACAO/annotation/2770
UniProt	P35396	involved_in	GO:2000288	PMID:22040534	IMP			2011-11-06	CACAO		comment=CACAO_COMMENT:Fig. 2BE, and Fig. 3 |comment=CACAO_GONUTS_URL:http://gowiki.tamu.edu/wiki/index.php/Special:CACAO/annotation/2771|comment=CACAO_GONUTS_USER:Oherrera	positive regulation of myoblast proliferation	biological_process	10090	Eukaryota	10090	Eukaryota	Metazoa	Chordata	Mammalia	Rodentia	Muridae	Mus	Mus musculus (Mouse)	Mus musculus	Oherrera	http://gowiki.tamu.edu/wiki/index.php/Special:CACAO/annotation/2771
UniProt	P35396	involved_in	GO:0010628	PMID:22040534	IMP			2011-11-06	CACAO		comment=CACAO_COMMENT:Fig. 1EF|comment=CACAO_GONUTS_URL:http://gowiki.tamu.edu/wiki/index.php/Special:CACAO/annotation/2772|comment=CACAO_GONUTS_USER:Oherrera	positive regulation of gene expression	biological_process	10090	Eukaryota	10090	Eukaryota	Metazoa	Chordata	Mammalia	Rodentia	Muridae	Mus	Mus musculus (Mouse)	Mus musculus	Oherrera	http://gowiki.tamu.edu/wiki/index.php/Special:CACAO/annotation/2772
UniProt	P35396	involved_in	GO:0014842	PMID:22040534	IMP			2011-11-06	CACAO		comment=CACAO_COMMENT:Fig. 2ACD; positive regulation|comment=CACAO_GONUTS_URL:http://gowiki.tamu.edu/wiki/index.php/Special:CACAO/annotation/2773|comment=CACAO_GONUTS_USER:Oherrera	regulation of skeletal muscle satellite cell proliferation	biological_process	10090	Eukaryota	10090	Eukaryota	Metazoa	Chordata	Mammalia	Rodentia	Muridae	Mus	Mus musculus (Mouse)	Mus musculus	Oherrera	http://gowiki.tamu.edu/wiki/index.php/Special:CACAO/annotation/2773
UniProt	P35396	involved_in	GO:0045662	PMID:22040534	IMP			2011-11-06	CACAO		comment=CACAO_COMMENT:Fig. 2E|comment=CACAO_GONUTS_URL:http://gowiki.tamu.edu/wiki/index.php/Special:CACAO/annotation/2774|comment=CACAO_GONUTS_USER:Oherrera	negative regulation of myoblast differentiation	biological_process	10090	Eukaryota	10090	Eukaryota	Metazoa	Chordata	Mammalia	Rodentia	Muridae	Mus	Mus musculus (Mouse)	Mus musculus	Oherrera	http://gowiki.tamu.edu/wiki/index.php/Special:CACAO/annotation/2774
UniProt	P35396	involved_in	GO:0043415	PMID:22040534	IMP			2011-11-06	CACAO		comment=CACAO_COMMENT:Fig. 4(A-D)|comment=CACAO_GONUTS_URL:http://gowiki.tamu.edu/wiki/index.php/Special:CACAO/annotation/2775|comment=CACAO_GONUTS_USER:Oherrera	positive regulation of skeletal muscle tissue regeneration	biological_process	10090	Eukaryota	10090	Eukaryota	Metazoa	Chordata	Mammalia	Rodentia	Muridae	Mus	Mus musculus (Mouse)	Mus musculus	Oherrera	http://gowiki.tamu.edu/wiki/index.php/Special:CACAO/annotation/2775
UniProt	P26497	part_of	GO:0043590	PMID:9114058	IDA			2011-11-06	CACAO		comment=CACAO_COMMENT:Fig. 1k|comment=CACAO_GONUTS_URL:http://gowiki.tamu.edu/wiki/index.php/Special:CACAO/annotation/2776|comment=CACAO_GONUTS_USER:Nkogekar	bacterial nucleoid	cellular_component	224308	Bacteria	224308	Bacteria	<not present>	Firmicutes	Bacilli	Bacillales	Bacillaceae	Bacillus	Bacillus subtilis (strain 168)	Bacillus subtilis	Nkogekar	http://gowiki.tamu.edu/wiki/index.php/Special:CACAO/annotation/2776
UniProt	P18819	enables	GO:0004354	PMID:4148302	IMP			2011-11-06	CACAO		comment=CACAO_COMMENT:"Table I shows that gdhA mutants have decreased activities of NADPGDH."|comment=CACAO_GONUTS_URL:http://gowiki.tamu.edu/wiki/index.php/Special:CACAO/annotation/2779|comment=CACAO_GONUTS_USER:Dhaase1	glutamate dehydrogenase (NADP+) activity	molecular_function	227321	Eukaryota	227321	Eukaryota	Fungi	Ascomycota	Eurotiomycetes	Eurotiales	Aspergillaceae	Aspergillus	Emericella nidulans (strain FGSC A4 / ATCC 38163 / CBS 112	Aspergillus nidulans	Dhaase1	http://gowiki.tamu.edu/wiki/index.php/Special:CACAO/annotation/2779
UniProt	Q8K3E5	involved_in	GO:0050708	PMID:18636121	IMP			2011-11-06	CACAO		comment=CACAO_COMMENT:Using anti-Hap1 that recognizes endogenous Hap1 in PC12 cells of rat origin, we found that transfected Ahi1 increased the level of endogenous Hap1A and\nHap1B in a dose-dependent manner (Figure 3, F and G).\n|comment=CACAO_GONUTS_URL:http://gowiki.tamu.edu/wiki/index.php/Special:CACAO/annotation/2782|comment=CACAO_GONUTS_USER:Hessa	regulation of protein secretion	biological_process	10090	Eukaryota	10090	Eukaryota	Metazoa	Chordata	Mammalia	Rodentia	Muridae	Mus	Mus musculus (Mouse)	Mus musculus	Hessa	http://gowiki.tamu.edu/wiki/index.php/Special:CACAO/annotation/2782
UniProt	Q8K3E5	involved_in	GO:0010976	PMID:18636121	IMP			2011-11-06	CACAO		comment=CACAO_COMMENT:Expression of truncated Ahi1 with Hap1B inhibited neurite outgrowth of PC12 cells compared with cells\ncoexpressing full-length Ahi1. To confirm this inhibitory effect, we transfected full-length or truncated Ahi1 alone into PC12 cells (Figure 4D). Counting of the transfected cells revealed that 55.3% ¬± 3.5% of full-length Ahi1 and 15% ¬± 2.1% (mean ¬± SEM;\n|comment=CACAO_…	positive regulation of neuron projection development	biological_process	10090	Eukaryota	10090	Eukaryota	Metazoa	Chordata	Mammalia	Rodentia	Muridae	Mus	Mus musculus (Mouse)	Mus musculus	Hessa	http://gowiki.tamu.edu/wiki/index.php/Special:CACAO/annotation/2783
UniProt	I3R637	enables	GO:0016491	PMID:11267765	IDA			2011-11-06	CACAO		comment=CACAO_COMMENT:Table I shows enzyme activity of purified NiR.|comment=CACAO_GONUTS_URL:http://gowiki.tamu.edu/wiki/index.php/Special:CACAO/annotation/2786|comment=CACAO_GONUTS_USER:Dhaase1	oxidoreductase activity	molecular_function	523841	Archaea	523841	Archaea	<not present>	Euryarchaeota	Halobacteria	Haloferacales	Haloferacaceae	Haloferax	Haloferax mediterranei (strain ATCC 33500 / DSM 1411 / JCM 8866 / NBRC14739 / NCIMB 2177 / R-4) (Halobacterium mediterranei)	Haloferax mediterranei	Dhaase1	http://gowiki.tamu.edu/wiki/index.php/Special:CACAO/annotation/2786
UniProt	O35668	involved_in	GO:0022008	PMID:18636121	IMP			2011-11-06	CACAO		comment=CACAO_COMMENT:Supplemental Figure 4 (b): We observed a significant reduction in the number of BrdU-positive cells in the absence of Hap1.\n|comment=CACAO_GONUTS_URL:http://gowiki.tamu.edu/wiki/index.php/Special:CACAO/annotation/2788|comment=CACAO_GONUTS_USER:Hessa	neurogenesis	biological_process	10090	Eukaryota	10090	Eukaryota	Metazoa	Chordata	Mammalia	Rodentia	Muridae	Mus	Mus musculus (Mouse)	Mus musculus	Hessa	http://gowiki.tamu.edu/wiki/index.php/Special:CACAO/annotation/2788
UniProt	O35668	involved_in	GO:0021549	PMID:18636121	IMP			2011-11-06	CACAO		comment=CACAO_COMMENT:Figure 5A: There was a reduction in the size of cerebellar folia in Hap1-null mice compared with littermate controls.\n|comment=CACAO_GONUTS_URL:http://gowiki.tamu.edu/wiki/index.php/Special:CACAO/annotation/2789|comment=CACAO_GONUTS_USER:Hessa	cerebellum development	biological_process	10090	Eukaryota	10090	Eukaryota	Metazoa	Chordata	Mammalia	Rodentia	Muridae	Mus	Mus musculus (Mouse)	Mus musculus	Hessa	http://gowiki.tamu.edu/wiki/index.php/Special:CACAO/annotation/2789
UniProt	P11832	enables	GO:0008940	PMID:21772271	IDA			2011-11-06	CACAO		comment=CACAO_COMMENT:Fig. 4b shows how sumoylation increased NR activity in NIA1 and NIA2 in Arabidopsis.|comment=CACAO_GONUTS_URL:http://gowiki.tamu.edu/wiki/index.php/Special:CACAO/annotation/2793|comment=CACAO_GONUTS_USER:Tducha	nitrate reductase activity	molecular_function	3702	Eukaryota	3702	Eukaryota	Viridiplantae	Streptophyta	<not present>	Brassicales	Brassicaceae	Arabidopsis	Arabidopsis thaliana (Mouse-ear cress)	Arabidopsis thaliana	Tducha	http://gowiki.tamu.edu/wiki/index.php/Special:CACAO/annotation/2793
UniProt	P40410	involved_in	GO:0006811	PMID:10913079	IEP			2011-11-06	CACAO		comment=CACAO_COMMENT:Figure 1. |comment=CACAO_GONUTS_URL:http://gowiki.tamu.edu/wiki/index.php/Special:CACAO/annotation/2797|comment=CACAO_GONUTS_USER:Nrache1	ion transport	biological_process	224308	Bacteria	224308	Bacteria	<not present>	Firmicutes	Bacilli	Bacillales	Bacillaceae	Bacillus	Bacillus subtilis (strain 168)	Bacillus subtilis	Nrache1	http://gowiki.tamu.edu/wiki/index.php/Special:CACAO/annotation/2797
UniProt	Q8K3E5	involved_in	GO:0045927	PMID:18936234	IDA			2011-11-06	CACAO		comment=CACAO_COMMENT:Figure 1 B Table I.|comment=CACAO_GONUTS_URL:http://gowiki.tamu.edu/wiki/index.php/Special:CACAO/annotation/2803|comment=CACAO_GONUTS_USER:Hessa	positive regulation of growth	biological_process	10090	Eukaryota	10090	Eukaryota	Metazoa	Chordata	Mammalia	Rodentia	Muridae	Mus	Mus musculus (Mouse)	Mus musculus	Hessa	http://gowiki.tamu.edu/wiki/index.php/Special:CACAO/annotation/2803
UniProt	P05648	involved_in	GO:0006270	PMID:2167836	IDA			2011-11-06	CACAO		comment=CACAO_COMMENT:Fig. 6|comment=CACAO_GONUTS_URL:http://gowiki.tamu.edu/wiki/index.php/Special:CACAO/annotation/2805|comment=CACAO_GONUTS_USER:Nrache1	DNA replication initiation	biological_process	224308	Bacteria	224308	Bacteria	<not present>	Firmicutes	Bacilli	Bacillales	Bacillaceae	Bacillus	Bacillus subtilis (strain 168)	Bacillus subtilis	Nrache1	http://gowiki.tamu.edu/wiki/index.php/Special:CACAO/annotation/2805
UniProt	P08750	enables	GO:0009002	PMID:3087956	ISA	UniProtKB:P0AEB2		2011-11-06	CACAO		comment=CACAO_COMMENT:There are several regions of similarity between the amino acid sequences of B. subtilis PBP 5 and E. coli PBP 5 (4) (Fig. 2), accounting for an overall\n25% identity. This suggests (8) that these proteins are homologous. The similar regions (Fig. 2) include one around the active-site serine residues (positions 36 and 44 for B. subtilis and E. coli, respectively), extending f…	serine-type D-Ala-D-Ala carboxypeptidase activity	molecular_function	224308	Bacteria	224308	Bacteria	<not present>	Firmicutes	Bacilli	Bacillales	Bacillaceae	Bacillus	Bacillus subtilis (strain 168)	Bacillus subtilis	Nrache1	http://gowiki.tamu.edu/wiki/index.php/Special:CACAO/annotation/2809
UniProt	Q51665	enables	GO:0016966	PMID:9022686	IMP			2011-11-06	CACAO		comment=CACAO_COMMENT:Table 2|comment=CACAO_GONUTS_URL:http://gowiki.tamu.edu/wiki/index.php/Special:CACAO/annotation/2811|comment=CACAO_GONUTS_USER:Wwhitm2	nitric oxide reductase activity	molecular_function	266	Bacteria	266	Bacteria	<not present>	Proteobacteria	Alphaproteobacteria	Rhodobacterales	Rhodobacteraceae	Paracoccus	Paracoccus denitrificans	Paracoccus denitrificans	Wwhitm2	http://gowiki.tamu.edu/wiki/index.php/Special:CACAO/annotation/2811
UniProt	P12425	involved_in	GO:0006542	PMID:8093698	IMP			2011-11-06	CACAO		comment=CACAO_COMMENT:The strain, named CAR2, did not exhibit detectable GS activity, and we could not detect any GS antigen when we probed [35S]methionine-labeled extracts with antibody to\nGS (Fig. 2).|comment=CACAO_GONUTS_URL:http://gowiki.tamu.edu/wiki/index.php/Special:CACAO/annotation/2812|comment=CACAO_GONUTS_USER:Nrache1	glutamine biosynthetic process	biological_process	224308	Bacteria	224308	Bacteria	<not present>	Firmicutes	Bacilli	Bacillales	Bacillaceae	Bacillus	Bacillus subtilis (strain 168)	Bacillus subtilis	Nrache1	http://gowiki.tamu.edu/wiki/index.php/Special:CACAO/annotation/2812
UniProt	P07329	involved_in	GO:0009399	PMID:2644218	IMP			2011-11-06	CACAO		comment=CACAO_COMMENT:Table 4. Nitrogen fixation function of Nif K gene was determined by comparison with mutant strains for gene expression.|comment=CACAO_GONUTS_URL:http://gowiki.tamu.edu/wiki/index.php/Special:CACAO/annotation/2819|comment=CACAO_GONUTS_USER:Acalic1	nitrogen fixation	biological_process	354	Bacteria	354	Bacteria	<not present>	Proteobacteria	Gammaproteobacteria	Pseudomonadales	Pseudomonadaceae	Azotobacter	Azotobacter vinelandii	Azotobacter vinelandii	Acalic1	http://gowiki.tamu.edu/wiki/index.php/Special:CACAO/annotation/2819
UniProt	P0A3U2	enables	GO:0016163	PMID:2643516	IMP			2011-11-14	CACAO		comment=CACAO_COMMENT:Figure 4|comment=CACAO_GONUTS_URL:http://gowiki.tamu.edu/wiki/index.php/Special:CACAO/annotation/2832|comment=CACAO_GONUTS_USER:Slee55	nitrogenase activity	molecular_function	573	Bacteria	573	Bacteria	<not present>	Proteobacteria	Gammaproteobacteria	Enterobacterales	Enterobacteriaceae	Klebsiella	Klebsiella pneumoniae	Klebsiella pneumoniae	Slee55	http://gowiki.tamu.edu/wiki/index.php/Special:CACAO/annotation/2832
UniProt	Q51666	enables	GO:0016966	PMID:9022686	IMP			2011-11-15	CACAO		comment=CACAO_COMMENT:Table 2|comment=CACAO_GONUTS_URL:http://gowiki.tamu.edu/wiki/index.php/Special:CACAO/annotation/2849|comment=CACAO_GONUTS_USER:Gamertmac	nitric oxide reductase activity	molecular_function	266	Bacteria	266	Bacteria	<not present>	Proteobacteria	Alphaproteobacteria	Rhodobacterales	Rhodobacteraceae	Paracoccus	Paracoccus denitrificans	Paracoccus denitrificans	Gamertmac	http://gowiki.tamu.edu/wiki/index.php/Special:CACAO/annotation/2849
UniProt	Q51667	enables	GO:0016966	PMID:9022686	IMP			2011-11-15	CACAO		comment=CACAO_COMMENT:Table 2|comment=CACAO_GONUTS_URL:http://gowiki.tamu.edu/wiki/index.php/Special:CACAO/annotation/2850|comment=CACAO_GONUTS_USER:Gamertmac	nitric oxide reductase activity	molecular_function	266	Bacteria	266	Bacteria	<not present>	Proteobacteria	Alphaproteobacteria	Rhodobacterales	Rhodobacteraceae	Paracoccus	Paracoccus denitrificans	Paracoccus denitrificans	Gamertmac	http://gowiki.tamu.edu/wiki/index.php/Special:CACAO/annotation/2850
UniProt	P12688	enables	GO:0019887	PMID:22080611	IMP			2011-11-15	CACAO		comment=CACAO_COMMENT:Figure 1C|comment=CACAO_GONUTS_URL:http://gowiki.tamu.edu/wiki/index.php/Special:CACAO/annotation/2851|comment=CACAO_GONUTS_USER:Taustin	protein kinase regulator activity	molecular_function	559292	Eukaryota	559292	Eukaryota	Fungi	Ascomycota	Saccharomycetes	Saccharomycetales	Saccharomycetaceae	Saccharomyces	Saccharomyces cerevisiae (strain ATCC 204508 / S288c) (Baker's yeast)	Saccharomyces cerevisiae	Taustin	http://gowiki.tamu.edu/wiki/index.php/Special:CACAO/annotation/2851
UniProt	P15919	involved_in	GO:0045582	PMID:1547488	IMP			2011-11-15	CACAO		comment=CACAO_COMMENT:Figures 3 and 4: in particular the lack of anti-IgM and -IgD staining indicates that there are no mature B cells in the spleen or bone marrow|comment=CACAO_GONUTS_URL:http://gowiki.tamu.edu/wiki/index.php/Special:CACAO/annotation/2852|comment=CACAO_GONUTS_USER:Mkline	positive regulation of T cell differentiation	biological_process	10090	Eukaryota	10090	Eukaryota	Metazoa	Chordata	Mammalia	Rodentia	Muridae	Mus	Mus musculus (Mouse)	Mus musculus	Mkline	http://gowiki.tamu.edu/wiki/index.php/Special:CACAO/annotation/2852
UniProt	P21784	involved_in	GO:0030183	PMID:1547487	IMP			2011-11-15	CACAO		comment=CACAO_COMMENT:Fig 3; there is a pronounced lack of mature B cells in RAG-2 deficient mice|comment=CACAO_GONUTS_URL:http://gowiki.tamu.edu/wiki/index.php/Special:CACAO/annotation/2853|comment=CACAO_GONUTS_USER:Mkline	B cell differentiation	biological_process	10090	Eukaryota	10090	Eukaryota	Metazoa	Chordata	Mammalia	Rodentia	Muridae	Mus	Mus musculus (Mouse)	Mus musculus	Mkline	http://gowiki.tamu.edu/wiki/index.php/Special:CACAO/annotation/2853
UniProt	Q8AXW8	involved_in	GO:0007507	PMID:20460370	IMP			2011-11-15	CACAO		comment=CACAO_COMMENT:Figure 5, Figure 7 SMAD1 activation is required for the expression of Tbx20. Tbx20 serves as a direct transcriptional target of theBMP/SMAD1 signaling pathway and is essential for cardiac development. |comment=CACAO_GONUTS_URL:http://gowiki.tamu.edu/wiki/index.php/Special:CACAO/annotation/2855|comment=CACAO_GONUTS_USER:Almond	heart development	biological_process	8355	Eukaryota	8355	Eukaryota	Metazoa	Chordata	Amphibia	Anura	Pipidae	Xenopus	Xenopus laevis (African clawed frog)	Xenopus laevis	Almond	http://gowiki.tamu.edu/wiki/index.php/Special:CACAO/annotation/2855
UniProt	P06533	involved_in	GO:0010629	PMID:15661000	IMP			2011-11-15	CACAO		comment=CACAO_COMMENT:Table 1|comment=CACAO_GONUTS_URL:http://gowiki.tamu.edu/wiki/index.php/Special:CACAO/annotation/2856|comment=CACAO_GONUTS_USER:Helioslaw	negative regulation of gene expression	biological_process	224308	Bacteria	224308	Bacteria	<not present>	Firmicutes	Bacilli	Bacillales	Bacillaceae	Bacillus	Bacillus subtilis (strain 168)	Bacillus subtilis	Helioslaw	http://gowiki.tamu.edu/wiki/index.php/Special:CACAO/annotation/2856
UniProt	Q9Z1S3	involved_in	GO:0032825	PMID:21957144	IMP			2011-11-15	CACAO		comment=CACAO_COMMENT:Fig 1D, 1E: RasGRP1 is necessary for early NKC development|comment=CACAO_GONUTS_URL:http://gowiki.tamu.edu/wiki/index.php/Special:CACAO/annotation/2857|comment=CACAO_GONUTS_USER:Mkline	positive regulation of natural killer cell differentiation	biological_process	10090	Eukaryota	10090	Eukaryota	Metazoa	Chordata	Mammalia	Rodentia	Muridae	Mus	Mus musculus (Mouse)	Mus musculus	Mkline	http://gowiki.tamu.edu/wiki/index.php/Special:CACAO/annotation/2857
UniProt	Q6DE87	involved_in	GO:0006468	PMID:10068474	IMP			2011-11-15	CACAO		comment=CACAO_COMMENT:Figure 3|comment=CACAO_GONUTS_URL:http://gowiki.tamu.edu/wiki/index.php/Special:CACAO/annotation/2859|comment=CACAO_GONUTS_USER:AlexFrancis	protein phosphorylation	biological_process	8355	Eukaryota	8355	Eukaryota	Metazoa	Chordata	Amphibia	Anura	Pipidae	Xenopus	Xenopus laevis (African clawed frog)	Xenopus laevis	AlexFrancis	http://gowiki.tamu.edu/wiki/index.php/Special:CACAO/annotation/2859
UniProt	Q9Z1S3	involved_in	GO:0032816	PMID:21957144	IMP			2011-11-15	CACAO		comment=CACAO_COMMENT:Fig 3F: lack of natural killer cell proliferation of RasGRP -/- mutant|comment=CACAO_GONUTS_URL:http://gowiki.tamu.edu/wiki/index.php/Special:CACAO/annotation/2860|comment=CACAO_GONUTS_USER:Mkline	positive regulation of natural killer cell activation	biological_process	10090	Eukaryota	10090	Eukaryota	Metazoa	Chordata	Mammalia	Rodentia	Muridae	Mus	Mus musculus (Mouse)	Mus musculus	Mkline	http://gowiki.tamu.edu/wiki/index.php/Special:CACAO/annotation/2860
UniProt	P11065	involved_in	GO:0006355	PMID:10383984	IMP			2011-11-15	CACAO		comment=CACAO_COMMENT:Figure 2|comment=CACAO_GONUTS_URL:http://gowiki.tamu.edu/wiki/index.php/Special:CACAO/annotation/2861|comment=CACAO_GONUTS_USER:Helioslaw	regulation of transcription, DNA-templated	biological_process	224308	Bacteria	224308	Bacteria	<not present>	Firmicutes	Bacilli	Bacillales	Bacillaceae	Bacillus	Bacillus subtilis (strain 168)	Bacillus subtilis	Helioslaw	http://gowiki.tamu.edu/wiki/index.php/Special:CACAO/annotation/2861
UniProt	P50863	involved_in	GO:0045892	PMID:15126467	IMP			2011-11-15	CACAO		comment=CACAO_COMMENT:Fig 3 and Fig 5|comment=CACAO_GONUTS_URL:http://gowiki.tamu.edu/wiki/index.php/Special:CACAO/annotation/2862|comment=CACAO_GONUTS_USER:Helioslaw	negative regulation of transcription, DNA-templated	biological_process	224308	Bacteria	224308	Bacteria	<not present>	Firmicutes	Bacilli	Bacillales	Bacillaceae	Bacillus	Bacillus subtilis (strain 168)	Bacillus subtilis	Helioslaw	http://gowiki.tamu.edu/wiki/index.php/Special:CACAO/annotation/2862
UniProt	P0A998	involved_in	GO:0006979	PMID:18618270	IDA			2011-11-15	CACAO		comment=CACAO_COMMENT:Fig. 3 shows that FtnA releaves the production of hydroxyl free radicals by scavenging the iron\n|comment=CACAO_GONUTS_URL:http://gowiki.tamu.edu/wiki/index.php/Special:CACAO/annotation/2863|comment=CACAO_GONUTS_USER:Afg8920	response to oxidative stress	biological_process	83333	Bacteria	83333	Bacteria	<not present>	Proteobacteria	Gammaproteobacteria	Enterobacterales	Enterobacteriaceae	Escherichia	Escherichia coli (strain K12)	Escherichia coli	Afg8920	http://gowiki.tamu.edu/wiki/index.php/Special:CACAO/annotation/2863
UniProt	O35180	part_of	GO:0005769	PMID:17088211	IDA			2011-11-15	CACAO		comment=CACAO_COMMENT:Fig 3|comment=CACAO_GONUTS_URL:http://gowiki.tamu.edu/wiki/index.php/Special:CACAO/annotation/2865|comment=CACAO_GONUTS_USER:AlexFrancis	early endosome	cellular_component	10116	Eukaryota	10116	Eukaryota	Metazoa	Chordata	Mammalia	Rodentia	Muridae	Rattus	Rattus norvegicus (Rat)	Rattus norvegicus	AlexFrancis	http://gowiki.tamu.edu/wiki/index.php/Special:CACAO/annotation/2865
UniProt	Q80SS6	involved_in	GO:2000810	PMID:22046243	IMP			2011-11-15	CACAO		comment=CACAO_COMMENT:Based on Figure 1 A, B and C|comment=CACAO_GONUTS_URL:http://gowiki.tamu.edu/wiki/index.php/Special:CACAO/annotation/2866|comment=CACAO_GONUTS_USER:Emlarkin03	regulation of bicellular tight junction assembly	biological_process	10090	Eukaryota	10090	Eukaryota	Metazoa	Chordata	Mammalia	Rodentia	Muridae	Mus	Mus musculus (Mouse)	Mus musculus	Emlarkin03	http://gowiki.tamu.edu/wiki/index.php/Special:CACAO/annotation/2866
UniProt	P11609	involved_in	GO:0033084	PMID:11550008	IMP			2011-11-15	CACAO		comment=CACAO_COMMENT:Fig 1c: DPdull tetramers are derived from CD1d-mediated selection; they were no longer present in 9-day old mice thymi|comment=CACAO_GONUTS_URL:http://gowiki.tamu.edu/wiki/index.php/Special:CACAO/annotation/2867|comment=CACAO_GONUTS_USER:Mkline	regulation of immature T cell proliferation in thymus	biological_process	10090	Eukaryota	10090	Eukaryota	Metazoa	Chordata	Mammalia	Rodentia	Muridae	Mus	Mus musculus (Mouse)	Mus musculus	Mkline	http://gowiki.tamu.edu/wiki/index.php/Special:CACAO/annotation/2867
UniProt	Q63053	involved_in	GO:2000969	PMID:17088211	IMP			2011-11-15	CACAO		comment=CACAO_COMMENT:Figure 6|comment=CACAO_GONUTS_URL:http://gowiki.tamu.edu/wiki/index.php/Special:CACAO/annotation/2870|comment=CACAO_GONUTS_USER:AlexFrancis	positive regulation of AMPA receptor activity	biological_process	10116	Eukaryota	10116	Eukaryota	Metazoa	Chordata	Mammalia	Rodentia	Muridae	Rattus	Rattus norvegicus (Rat)	Rattus norvegicus	AlexFrancis	http://gowiki.tamu.edu/wiki/index.php/Special:CACAO/annotation/2870
UniProt	P11609	involved_in	GO:0001865	PMID:9133426	IMP			2011-11-15	CACAO		comment=CACAO_COMMENT:Fig 3: the number of NT cells in thymus reduced 5-6x in mutant strain|comment=CACAO_GONUTS_URL:http://gowiki.tamu.edu/wiki/index.php/Special:CACAO/annotation/2871|comment=CACAO_GONUTS_USER:Mkline	NK T cell differentiation	biological_process	10090	Eukaryota	10090	Eukaryota	Metazoa	Chordata	Mammalia	Rodentia	Muridae	Mus	Mus musculus (Mouse)	Mus musculus	Mkline	http://gowiki.tamu.edu/wiki/index.php/Special:CACAO/annotation/2871
UniProt	O88792	involved_in	GO:0001817	PMID:18514073	IMP			2011-11-15	CACAO		comment=CACAO_COMMENT:Based on results in Figure 6|comment=CACAO_GONUTS_URL:http://gowiki.tamu.edu/wiki/index.php/Special:CACAO/annotation/2872|comment=CACAO_GONUTS_USER:Emlarkin03	regulation of cytokine production	biological_process	10090	Eukaryota	10090	Eukaryota	Metazoa	Chordata	Mammalia	Rodentia	Muridae	Mus	Mus musculus (Mouse)	Mus musculus	Emlarkin03	http://gowiki.tamu.edu/wiki/index.php/Special:CACAO/annotation/2872
UniProt	Q0VGT2	part_of	GO:0005930	PMID:21209331	IDA			2011-11-16	CACAO		comment=CACAO_COMMENT:Fig 4A shows ciliary localisation in WT|comment=CACAO_GONUTS_URL:http://gowiki.tamu.edu/wiki/index.php/Special:CACAO/annotation/2875|comment=CACAO_GONUTS_USER:Caroline.smith.10	axoneme	cellular_component	10090	Eukaryota	10090	Eukaryota	Metazoa	Chordata	Mammalia	Rodentia	Muridae	Mus	Mus musculus (Mouse)	Mus musculus	Caroline.smith.10	http://gowiki.tamu.edu/wiki/index.php/Special:CACAO/annotation/2875
UniProt	P56726	involved_in	GO:0021910	PMID:21209331	IMP			2011-11-16	CACAO		comment=CACAO_COMMENT:Fig S7B shows Mouse Smo (by comparison to the mutant phenotype)positively regulates the ventralisation of Pax6. Smo known to work within Smoothened signalling pathway|comment=CACAO_GONUTS_URL:http://gowiki.tamu.edu/wiki/index.php/Special:CACAO/annotation/2877|comment=CACAO_GONUTS_USER:Caroline.smith.10	smoothened signaling pathway involved in ventral spinal cord patterning	biological_process	10090	Eukaryota	10090	Eukaryota	Metazoa	Chordata	Mammalia	Rodentia	Muridae	Mus	Mus musculus (Mouse)	Mus musculus	Caroline.smith.10	http://gowiki.tamu.edu/wiki/index.php/Special:CACAO/annotation/2877
UniProt	Q6NWV3	part_of	GO:0097546	PMID:21209331	IDA			2011-11-16	CACAO		comment=CACAO_COMMENT:GFP tagged IFT122 shows ciliary basal localisation fig S4D|comment=CACAO_GONUTS_URL:http://gowiki.tamu.edu/wiki/index.php/Special:CACAO/annotation/2885|comment=CACAO_GONUTS_USER:Caroline.smith.10	ciliary base	cellular_component	10090	Eukaryota	10090	Eukaryota	Metazoa	Chordata	Mammalia	Rodentia	Muridae	Mus	Mus musculus (Mouse)	Mus musculus	Caroline.smith.10	http://gowiki.tamu.edu/wiki/index.php/Special:CACAO/annotation/2885
UniProt	Q6NWV3	involved_in	GO:0060971	PMID:21209331	IMP			2011-11-16	CACAO		comment=CACAO_COMMENT:Fig S6A shows abnormally lateralised heart tubes in 12/25 mutant embryos\nNB sopb morphant proven to be IFT122 mutant by positional mapping and identification of sequence mutation.|comment=CACAO_GONUTS_URL:http://gowiki.tamu.edu/wiki/index.php/Special:CACAO/annotation/2889|comment=CACAO_GONUTS_USER:Caroline.smith.10	embryonic heart tube left/right pattern formation	biological_process	10090	Eukaryota	10090	Eukaryota	Metazoa	Chordata	Mammalia	Rodentia	Muridae	Mus	Mus musculus (Mouse)	Mus musculus	Caroline.smith.10	http://gowiki.tamu.edu/wiki/index.php/Special:CACAO/annotation/2889
UniProt	Q6NWV3	involved_in	GO:0061512	PMID:21209331	IMP			2011-11-16	CACAO		comment=CACAO_COMMENT:Fig 3C and D shows localisation of IFT88 and IFT57 is arrested at axenomal tip in IFT122 mutant, ie localisation to ciliary body lost in morphant.\nNB sopb morphant proven to be IFT122 mutant by positional mapping and identification of sequence mutation.|comment=CACAO_GONUTS_URL:http://gowiki.tamu.edu/wiki/index.php/Special:CACAO/annotation/2893|comment=CACAO_GONUTS_USER:Car…	protein localization to cilium	biological_process	10090	Eukaryota	10090	Eukaryota	Metazoa	Chordata	Mammalia	Rodentia	Muridae	Mus	Mus musculus (Mouse)	Mus musculus	Caroline.smith.10	http://gowiki.tamu.edu/wiki/index.php/Special:CACAO/annotation/2893
UniProt	Q61602	part_of	GO:0005930	PMID:21209331	IDA			2011-11-16	CACAO		comment=CACAO_COMMENT:Fig 4A shows ciliary localisation in WT|comment=CACAO_GONUTS_URL:http://gowiki.tamu.edu/wiki/index.php/Special:CACAO/annotation/2898|comment=CACAO_GONUTS_USER:Caroline.smith.10	axoneme	cellular_component	10090	Eukaryota	10090	Eukaryota	Metazoa	Chordata	Mammalia	Rodentia	Muridae	Mus	Mus musculus (Mouse)	Mus musculus	Caroline.smith.10	http://gowiki.tamu.edu/wiki/index.php/Special:CACAO/annotation/2898
UniProt	Q61371	part_of	GO:0005929	PMID:21209331	IDA			2011-11-16	CACAO		comment=CACAO_COMMENT:Fig 4A shows ciliary localisation in WT|comment=CACAO_GONUTS_URL:http://gowiki.tamu.edu/wiki/index.php/Special:CACAO/annotation/2899|comment=CACAO_GONUTS_USER:Caroline.smith.10	cilium	cellular_component	10090	Eukaryota	10090	Eukaryota	Metazoa	Chordata	Mammalia	Rodentia	Muridae	Mus	Mus musculus (Mouse)	Mus musculus	Caroline.smith.10	http://gowiki.tamu.edu/wiki/index.php/Special:CACAO/annotation/2899
UniProt	Q9Z0P7	part_of	GO:0005929	PMID:21209331	IDA			2011-11-16	CACAO		comment=CACAO_COMMENT:Fig 4A shows ciliary localisation in WT|comment=CACAO_GONUTS_URL:http://gowiki.tamu.edu/wiki/index.php/Special:CACAO/annotation/2900|comment=CACAO_GONUTS_USER:Caroline.smith.10	cilium	cellular_component	10090	Eukaryota	10090	Eukaryota	Metazoa	Chordata	Mammalia	Rodentia	Muridae	Mus	Mus musculus (Mouse)	Mus musculus	Caroline.smith.10	http://gowiki.tamu.edu/wiki/index.php/Special:CACAO/annotation/2900
UniProt	Q640N2	part_of	GO:0005930	PMID:21209331	IDA			2011-11-16	CACAO		comment=CACAO_COMMENT:Fig 4A shows ciliary localisation in WT|comment=CACAO_GONUTS_URL:http://gowiki.tamu.edu/wiki/index.php/Special:CACAO/annotation/2901|comment=CACAO_GONUTS_USER:Caroline.smith.10	axoneme	cellular_component	10090	Eukaryota	10090	Eukaryota	Metazoa	Chordata	Mammalia	Rodentia	Muridae	Mus	Mus musculus (Mouse)	Mus musculus	Caroline.smith.10	http://gowiki.tamu.edu/wiki/index.php/Special:CACAO/annotation/2901
UniProt	P56726	part_of	GO:0005929	PMID:21209331	IDA			2011-11-16	CACAO		comment=CACAO_COMMENT:Fig 4A shows ciliary localisation in WT in absense of anatagonist|comment=CACAO_GONUTS_URL:http://gowiki.tamu.edu/wiki/index.php/Special:CACAO/annotation/2902|comment=CACAO_GONUTS_USER:Caroline.smith.10	cilium	cellular_component	10090	Eukaryota	10090	Eukaryota	Metazoa	Chordata	Mammalia	Rodentia	Muridae	Mus	Mus musculus (Mouse)	Mus musculus	Caroline.smith.10	http://gowiki.tamu.edu/wiki/index.php/Special:CACAO/annotation/2902
UniProt	Q8BXG3	part_of	GO:0005930	PMID:21209331	IDA			2011-11-16	CACAO		comment=CACAO_COMMENT:Fig 3 D shows axenomal localisation in WT|comment=CACAO_GONUTS_URL:http://gowiki.tamu.edu/wiki/index.php/Special:CACAO/annotation/2903|comment=CACAO_GONUTS_USER:Caroline.smith.10	axoneme	cellular_component	10090	Eukaryota	10090	Eukaryota	Metazoa	Chordata	Mammalia	Rodentia	Muridae	Mus	Mus musculus (Mouse)	Mus musculus	Caroline.smith.10	http://gowiki.tamu.edu/wiki/index.php/Special:CACAO/annotation/2903
UniProt	Q91VU5	part_of	GO:0097542	PMID:21209331	IDA			2011-11-16	CACAO		comment=CACAO_COMMENT:Fig 3D shows ciliary localisation in WT|comment=CACAO_GONUTS_URL:http://gowiki.tamu.edu/wiki/index.php/Special:CACAO/annotation/2904|comment=CACAO_GONUTS_USER:Caroline.smith.10	ciliary tip	cellular_component	10090	Eukaryota	10090	Eukaryota	Metazoa	Chordata	Mammalia	Rodentia	Muridae	Mus	Mus musculus (Mouse)	Mus musculus	Caroline.smith.10	http://gowiki.tamu.edu/wiki/index.php/Special:CACAO/annotation/2904
UniProt	P25054	part_of	GO:0016342	PMID:7806582	IDA			2011-11-16	CACAO		comment=CACAO_COMMENT:Fig 5c lane 2 shows bindig of alpha catenin and formation of a catenin complex|comment=CACAO_GONUTS_URL:http://gowiki.tamu.edu/wiki/index.php/Special:CACAO/annotation/2914|comment=CACAO_GONUTS_USER:Caroline.smith.10	catenin complex	cellular_component	9606	Eukaryota	9606	Eukaryota	Metazoa	Chordata	Mammalia	Primates	Hominidae	Homo	Homo sapiens (Human)	Homo sapiens	Caroline.smith.10	http://gowiki.tamu.edu/wiki/index.php/Special:CACAO/annotation/2914
UniProt	P35222	part_of	GO:0005737	PMID:7806582	IDA			2011-11-16	CACAO		comment=CACAO_COMMENT:Fig 2B shows cytoplasmic localisation of B catenin through immunofluorescence|comment=CACAO_GONUTS_URL:http://gowiki.tamu.edu/wiki/index.php/Special:CACAO/annotation/2915|comment=CACAO_GONUTS_USER:Caroline.smith.10	cytoplasm	cellular_component	9606	Eukaryota	9606	Eukaryota	Metazoa	Chordata	Mammalia	Primates	Hominidae	Homo	Homo sapiens (Human)	Homo sapiens	Caroline.smith.10	http://gowiki.tamu.edu/wiki/index.php/Special:CACAO/annotation/2915
UniProt	P39603	involved_in	GO:0009847	PMID:16159778	IMP			2011-11-18	CACAO		comment=CACAO_COMMENT:Figure 7|comment=CACAO_GONUTS_URL:http://gowiki.tamu.edu/wiki/index.php/Special:CACAO/annotation/2936|comment=CACAO_GONUTS_USER:Helioslaw	spore germination	biological_process	224308	Bacteria	224308	Bacteria	<not present>	Firmicutes	Bacilli	Bacillales	Bacillaceae	Bacillus	Bacillus subtilis (strain 168)	Bacillus subtilis	Helioslaw	http://gowiki.tamu.edu/wiki/index.php/Special:CACAO/annotation/2936
UniProt	Q6Q975	part_of	GO:0042651	PMID:15710430	IDA			2011-11-18	CACAO		comment=CACAO_COMMENT:The proteins comprising the thylakoid membrane were separated out and tagged with photosystem-specific antibodies on the gel shown in figure 1. The F5 fraction was analyzed by mass spectroscopy and was shown to contain pcaA and pcbC gene products.|comment=CACAO_GONUTS_URL:http://gowiki.tamu.edu/wiki/index.php/Special:CACAO/annotation/2938|comment=CACAO_GONUTS_USER:Nrache1	thylakoid membrane	cellular_component	155978	Bacteria	155978	Bacteria	<not present>	Cyanobacteria	<not present>	Synechococcales	Acaryochloridaceae	Acaryochloris	Acaryochloris marina	Acaryochloris marina	Nrache1	http://gowiki.tamu.edu/wiki/index.php/Special:CACAO/annotation/2938
UniProt	Q62765	involved_in	GO:0097119	PMID:12930820	IMP			2011-11-19	CACAO		comment=CACAO_COMMENT:Figure 2B, showed clustering of PSD-95 when HEK293 cells transfected with wild type Nlgn1,but mutated Nlgn1 showed no clustering of PSD-95, figure 2c. |comment=CACAO_GONUTS_URL:http://gowiki.tamu.edu/wiki/index.php/Special:CACAO/annotation/2945|comment=CACAO_GONUTS_USER:Sejal	postsynaptic density protein 95 clustering	biological_process	10116	Eukaryota	10116	Eukaryota	Metazoa	Chordata	Mammalia	Rodentia	Muridae	Rattus	Rattus norvegicus (Rat)	Rattus norvegicus	Sejal	http://gowiki.tamu.edu/wiki/index.php/Special:CACAO/annotation/2945
UniProt	P31016	involved_in	GO:2000310	PMID:12930820	IMP			2011-11-19	CACAO		comment=CACAO_COMMENT:When PSD-95 is mutated this was no increase in NMDA-mEPSC, figure 3C. There was increase in NMDA-mEPSC frequency when PSD-95 is expressed, figure 3D. |comment=CACAO_GONUTS_URL:http://gowiki.tamu.edu/wiki/index.php/Special:CACAO/annotation/2959|comment=CACAO_GONUTS_USER:Sejal	regulation of NMDA receptor activity	biological_process	10116	Eukaryota	10116	Eukaryota	Metazoa	Chordata	Mammalia	Rodentia	Muridae	Rattus	Rattus norvegicus (Rat)	Rattus norvegicus	Sejal	http://gowiki.tamu.edu/wiki/index.php/Special:CACAO/annotation/2959
UniProt	P31016	involved_in	GO:2000463	PMID:12930820	IMP			2011-11-19	CACAO		comment=CACAO_COMMENT:When PSD-95 is mutated this was no increase in NMDA-mEPSC, figure 3C. There was increase in NMDA-mEPSC frequency when PSD-95 is expressed, figure 3D. |comment=CACAO_GONUTS_URL:http://gowiki.tamu.edu/wiki/index.php/Special:CACAO/annotation/2961|comment=CACAO_GONUTS_USER:Sejal	positive regulation of excitatory postsynaptic potential	biological_process	10116	Eukaryota	10116	Eukaryota	Metazoa	Chordata	Mammalia	Rodentia	Muridae	Rattus	Rattus norvegicus (Rat)	Rattus norvegicus	Sejal	http://gowiki.tamu.edu/wiki/index.php/Special:CACAO/annotation/2961
UniProt	P19914	enables	GO:0018492	PMID:10482497	IDA			2011-11-19	CACAO		comment=CACAO_COMMENT:Fig 7B, 8B. The Hpscut gene region, which is thought to be the region of carbon monoxide dehydrogenase activity, was cloned and expressed in E. coli as 2 subclones, pBKX1 and pBKS2. These subclones had slightly different hybridization characteristics.\n\nWestern blot analysis using antisera to large and medium subunits of HpsCut revealed that CutL and CutM were produced in E…	carbon-monoxide dehydrogenase (acceptor) activity	molecular_function	47421	Bacteria	47421	Bacteria	<not present>	Proteobacteria	Betaproteobacteria	Burkholderiales	Comamonadaceae	Hydrogenophaga	Hydrogenophaga pseudoflava (Pseudomonas carboxydoflava)	Hydrogenophaga pseudoflava	Nrache1	http://gowiki.tamu.edu/wiki/index.php/Special:CACAO/annotation/2964
UniProt	Q4W8B6	involved_in	GO:0016117	PMID:16085816	IDA			2011-11-19	CACAO		comment=CACAO_COMMENT:The sequence of the cartenoid biosynthesis gene cluster is shown in figure 1a. 1b shows the alignment of the region with that of other species. \n\nGene from this region were inserted into E. coli and tagged with a specific lead sequence that makes them more efficiently translated. \n\nTable 3 shows the identification by spectroscopy of cartenoid precursors in a number of tr…	carotenoid biosynthetic process	biological_process	281067	Bacteria	281067	Bacteria	<not present>	Proteobacteria	Alphaproteobacteria	Caulobacterales	Caulobacteraceae	Brevundimonas	Brevundimonas sp	Brevundimonas sp. SD212	Nrache1	http://gowiki.tamu.edu/wiki/index.php/Special:CACAO/annotation/2965
UniProt	Q4W8B5	involved_in	GO:0016117	PMID:16085816	IDA			2011-11-19	CACAO		comment=CACAO_COMMENT:The sequence of the cartenoid biosynthesis gene cluster is shown in figure 1a. 1b shows the alignment of the region with that of other species.\n\nGenes from this region were inserted into E. coli and tagged with a specific lead sequence that makes them more efficiently translated.\n\nTable 3 shows the identification by spectroscopy of cartenoid precursors in a number of tra…	carotenoid biosynthetic process	biological_process	281067	Bacteria	281067	Bacteria	<not present>	Proteobacteria	Alphaproteobacteria	Caulobacterales	Caulobacteraceae	Brevundimonas	Brevundimonas sp	Brevundimonas sp. SD212	Nrache1	http://gowiki.tamu.edu/wiki/index.php/Special:CACAO/annotation/2966
UniProt	Q4W8B7	involved_in	GO:0016117	PMID:16085816	IDA			2011-11-19	CACAO		comment=CACAO_COMMENT:Table 3 shows the identification by spectroscopy of cartenoid precursors in a number of transformants expressing different combinations of crt genes.|comment=CACAO_GONUTS_URL:http://gowiki.tamu.edu/wiki/index.php/Special:CACAO/annotation/2967|comment=CACAO_GONUTS_USER:Nrache1	carotenoid biosynthetic process	biological_process	281067	Bacteria	281067	Bacteria	<not present>	Proteobacteria	Alphaproteobacteria	Caulobacterales	Caulobacteraceae	Brevundimonas	Brevundimonas sp	Brevundimonas sp. SD212	Nrache1	http://gowiki.tamu.edu/wiki/index.php/Special:CACAO/annotation/2967
UniProt	Q4W8B2	involved_in	GO:0016117	PMID:16085816	IDA			2011-11-19	CACAO		comment=CACAO_COMMENT:The sequence of the cartenoid biosynthesis gene cluster is shown in figure 1a. 1b shows the alignment of the region with that of other species.\n\nGenes from this region were inserted into E. coli and tagged with a specific lead sequence that makes them more efficiently translated.\n\nTable 3 shows the identification by spectroscopy of cartenoid precursors in a number of tra…	carotenoid biosynthetic process	biological_process	281067	Bacteria	281067	Bacteria	<not present>	Proteobacteria	Alphaproteobacteria	Caulobacterales	Caulobacteraceae	Brevundimonas	Brevundimonas sp	Brevundimonas sp. SD212	Nrache1	http://gowiki.tamu.edu/wiki/index.php/Special:CACAO/annotation/2968
UniProt	P0DMC7	involved_in	GO:0046677	PMID:18192383	IMP			2011-11-19	CACAO		comment=CACAO_COMMENT:Fig 6.|comment=CACAO_GONUTS_URL:http://gowiki.tamu.edu/wiki/index.php/Special:CACAO/annotation/2974|comment=CACAO_GONUTS_USER:Vchhabria	response to antibiotic	biological_process	83333	Bacteria	83333	Bacteria	<not present>	Proteobacteria	Gammaproteobacteria	Enterobacterales	Enterobacteriaceae	Escherichia	Escherichia coli (strain K12)	Escherichia coli	Vchhabria	http://gowiki.tamu.edu/wiki/index.php/Special:CACAO/annotation/2974
UniProt	B7ZLG1	involved_in	GO:0002361	PMID:22079196	IMP			2011-11-19	CACAO		comment=CACAO_COMMENT:Fig. 2|comment=CACAO_GONUTS_URL:http://gowiki.tamu.edu/wiki/index.php/Special:CACAO/annotation/2980|comment=CACAO_GONUTS_USER:Oherrera	CD4-positive, CD25-positive, alpha-beta regulatory T cell differentiation	biological_process	9606	Eukaryota	9606	Eukaryota	Metazoa	Chordata	Mammalia	Primates	Hominidae	Homo	Homo sapiens (Human)	Homo sapiens	Oherrera	http://gowiki.tamu.edu/wiki/index.php/Special:CACAO/annotation/2980
UniProt	P27361	involved_in	GO:0031281	PMID:22027397	IMP			2011-11-19	CACAO		comment=CACAO_COMMENT:Fig. 5D|comment=CACAO_GONUTS_URL:http://gowiki.tamu.edu/wiki/index.php/Special:CACAO/annotation/2990|comment=CACAO_GONUTS_USER:Oherrera	positive regulation of cyclase activity	biological_process	9606	Eukaryota	9606	Eukaryota	Metazoa	Chordata	Mammalia	Primates	Hominidae	Homo	Homo sapiens (Human)	Homo sapiens	Oherrera	http://gowiki.tamu.edu/wiki/index.php/Special:CACAO/annotation/2990
UniProt	P45983	involved_in	GO:0051247	PMID:22027397	IMP			2011-11-19	CACAO		comment=CACAO_COMMENT:Fig. 5B|comment=CACAO_GONUTS_URL:http://gowiki.tamu.edu/wiki/index.php/Special:CACAO/annotation/2991|comment=CACAO_GONUTS_USER:Oherrera	positive regulation of protein metabolic process	biological_process	9606	Eukaryota	9606	Eukaryota	Metazoa	Chordata	Mammalia	Primates	Hominidae	Homo	Homo sapiens (Human)	Homo sapiens	Oherrera	http://gowiki.tamu.edu/wiki/index.php/Special:CACAO/annotation/2991
UniProt	P45983	involved_in	GO:0031281	PMID:22027397	IMP			2011-11-19	CACAO		comment=CACAO_COMMENT:Fig. 5D|comment=CACAO_GONUTS_URL:http://gowiki.tamu.edu/wiki/index.php/Special:CACAO/annotation/2992|comment=CACAO_GONUTS_USER:Oherrera	positive regulation of cyclase activity	biological_process	9606	Eukaryota	9606	Eukaryota	Metazoa	Chordata	Mammalia	Primates	Hominidae	Homo	Homo sapiens (Human)	Homo sapiens	Oherrera	http://gowiki.tamu.edu/wiki/index.php/Special:CACAO/annotation/2992
UniProt	Q16539	involved_in	GO:0031281	PMID:22027397	IMP			2011-11-19	CACAO		comment=CACAO_COMMENT:Fig. 5D|comment=CACAO_GONUTS_URL:http://gowiki.tamu.edu/wiki/index.php/Special:CACAO/annotation/2994|comment=CACAO_GONUTS_USER:Oherrera	positive regulation of cyclase activity	biological_process	9606	Eukaryota	9606	Eukaryota	Metazoa	Chordata	Mammalia	Primates	Hominidae	Homo	Homo sapiens (Human)	Homo sapiens	Oherrera	http://gowiki.tamu.edu/wiki/index.php/Special:CACAO/annotation/2994
UniProt	Q61221	involved_in	GO:0030279	PMID:22081627	IMP			2011-11-19	CACAO		comment=CACAO_COMMENT:Fig. 1, Fig. 4, and Fig. 5|comment=CACAO_GONUTS_URL:http://gowiki.tamu.edu/wiki/index.php/Special:CACAO/annotation/3001|comment=CACAO_GONUTS_USER:Oherrera	negative regulation of ossification	biological_process	10090	Eukaryota	10090	Eukaryota	Metazoa	Chordata	Mammalia	Rodentia	Muridae	Mus	Mus musculus (Mouse)	Mus musculus	Oherrera	http://gowiki.tamu.edu/wiki/index.php/Special:CACAO/annotation/3001
UniProt	Q149C2	involved_in	GO:0050687	PMID:22079989	IMP			2011-11-19	CACAO		comment=CACAO_COMMENT:Fig. 7DEFG|comment=CACAO_GONUTS_URL:http://gowiki.tamu.edu/wiki/index.php/Special:CACAO/annotation/3042|comment=CACAO_GONUTS_USER:Oherrera	negative regulation of defense response to virus	biological_process	10090	Eukaryota	10090	Eukaryota	Metazoa	Chordata	Mammalia	Rodentia	Muridae	Mus	Mus musculus (Mouse)	Mus musculus	Oherrera	http://gowiki.tamu.edu/wiki/index.php/Special:CACAO/annotation/3042
UniProt	Q8TDR0	involved_in	GO:0050687	PMID:22079989	IMP			2011-11-20	CACAO		comment=CACAO_COMMENT:Fig. 7ABC|comment=CACAO_GONUTS_URL:http://gowiki.tamu.edu/wiki/index.php/Special:CACAO/annotation/3043|comment=CACAO_GONUTS_USER:Oherrera	negative regulation of defense response to virus	biological_process	9606	Eukaryota	9606	Eukaryota	Metazoa	Chordata	Mammalia	Primates	Hominidae	Homo	Homo sapiens (Human)	Homo sapiens	Oherrera	http://gowiki.tamu.edu/wiki/index.php/Special:CACAO/annotation/3043
UniProt	Q8TDR0	involved_in	GO:0001933	PMID:22079989	IMP			2011-11-20	CACAO		comment=CACAO_COMMENT:Fig. 6|comment=CACAO_GONUTS_URL:http://gowiki.tamu.edu/wiki/index.php/Special:CACAO/annotation/3044|comment=CACAO_GONUTS_USER:Oherrera	negative regulation of protein phosphorylation	biological_process	9606	Eukaryota	9606	Eukaryota	Metazoa	Chordata	Mammalia	Primates	Hominidae	Homo	Homo sapiens (Human)	Homo sapiens	Oherrera	http://gowiki.tamu.edu/wiki/index.php/Special:CACAO/annotation/3044
UniProt	Q8TDR0	involved_in	GO:0032480	PMID:22079989	IMP			2011-11-20	CACAO		comment=CACAO_COMMENT:Fig. 1|comment=CACAO_GONUTS_URL:http://gowiki.tamu.edu/wiki/index.php/Special:CACAO/annotation/3045|comment=CACAO_GONUTS_USER:Oherrera	negative regulation of type I interferon production	biological_process	9606	Eukaryota	9606	Eukaryota	Metazoa	Chordata	Mammalia	Primates	Hominidae	Homo	Homo sapiens (Human)	Homo sapiens	Oherrera	http://gowiki.tamu.edu/wiki/index.php/Special:CACAO/annotation/3045
UniProt	Q8TDR0	involved_in	GO:0031333	PMID:22079989	IMP			2011-11-20	CACAO		comment=CACAO_COMMENT:Fig. 4(A-D), and Fig. 5|comment=CACAO_GONUTS_URL:http://gowiki.tamu.edu/wiki/index.php/Special:CACAO/annotation/3046|comment=CACAO_GONUTS_USER:Oherrera	negative regulation of protein complex assembly	biological_process	9606	Eukaryota	9606	Eukaryota	Metazoa	Chordata	Mammalia	Primates	Hominidae	Homo	Homo sapiens (Human)	Homo sapiens	Oherrera	http://gowiki.tamu.edu/wiki/index.php/Special:CACAO/annotation/3046
UniProt	O00329	involved_in	GO:0030335	PMID:22079609	IMP			2011-11-20	CACAO		comment=CACAO_COMMENT:Fig. 3AD, Fig. 5A, and Supplemental Fig. 4A|comment=CACAO_GONUTS_URL:http://gowiki.tamu.edu/wiki/index.php/Special:CACAO/annotation/3053|comment=CACAO_GONUTS_USER:Oherrera	positive regulation of cell migration	biological_process	9606	Eukaryota	9606	Eukaryota	Metazoa	Chordata	Mammalia	Primates	Hominidae	Homo	Homo sapiens (Human)	Homo sapiens	Oherrera	http://gowiki.tamu.edu/wiki/index.php/Special:CACAO/annotation/3053
UniProt	O00329	involved_in	GO:0010628	PMID:22079609	IMP			2011-11-20	CACAO		comment=CACAO_COMMENT:Fig. 3C|comment=CACAO_GONUTS_URL:http://gowiki.tamu.edu/wiki/index.php/Special:CACAO/annotation/3054|comment=CACAO_GONUTS_USER:Oherrera	positive regulation of gene expression	biological_process	9606	Eukaryota	9606	Eukaryota	Metazoa	Chordata	Mammalia	Primates	Hominidae	Homo	Homo sapiens (Human)	Homo sapiens	Oherrera	http://gowiki.tamu.edu/wiki/index.php/Special:CACAO/annotation/3054
UniProt	Q10589	part_of	GO:0005771	PMID:22072966	IMP			2011-11-20	CACAO		comment=CACAO_COMMENT:Fig. 6D|comment=CACAO_GONUTS_URL:http://gowiki.tamu.edu/wiki/index.php/Special:CACAO/annotation/3056|comment=CACAO_GONUTS_USER:Oherrera	multivesicular body	cellular_component	9606	Eukaryota	9606	Eukaryota	Metazoa	Chordata	Mammalia	Primates	Hominidae	Homo	Homo sapiens (Human)	Homo sapiens	Oherrera	http://gowiki.tamu.edu/wiki/index.php/Special:CACAO/annotation/3056
UniProt	P51149	involved_in	GO:0045732	PMID:22072966	IMP			2011-11-20	CACAO		comment=CACAO_COMMENT:Fig. 6A, and Fig. 7A|comment=CACAO_GONUTS_URL:http://gowiki.tamu.edu/wiki/index.php/Special:CACAO/annotation/3057|comment=CACAO_GONUTS_USER:Oherrera	positive regulation of protein catabolic process	biological_process	9606	Eukaryota	9606	Eukaryota	Metazoa	Chordata	Mammalia	Primates	Hominidae	Homo	Homo sapiens (Human)	Homo sapiens	Oherrera	http://gowiki.tamu.edu/wiki/index.php/Special:CACAO/annotation/3057
UniProt	P51149	involved_in	GO:0019076	PMID:22072966	IMP			2011-11-20	CACAO		comment=CACAO_COMMENT:Fig. 2AB and Fig. 5|comment=CACAO_GONUTS_URL:http://gowiki.tamu.edu/wiki/index.php/Special:CACAO/annotation/3060|comment=CACAO_GONUTS_USER:Oherrera	viral release from host cell	biological_process	9606	Eukaryota	9606	Eukaryota	Metazoa	Chordata	Mammalia	Primates	Hominidae	Homo	Homo sapiens (Human)	Homo sapiens	Oherrera	http://gowiki.tamu.edu/wiki/index.php/Special:CACAO/annotation/3060
UniProt	P51149	involved_in	GO:0048524	PMID:22072966	IMP			2011-11-20	CACAO		comment=CACAO_COMMENT:Fig. 1A, 1B|comment=CACAO_GONUTS_URL:http://gowiki.tamu.edu/wiki/index.php/Special:CACAO/annotation/3061|comment=CACAO_GONUTS_USER:Oherrera	positive regulation of viral process	biological_process	9606	Eukaryota	9606	Eukaryota	Metazoa	Chordata	Mammalia	Primates	Hominidae	Homo	Homo sapiens (Human)	Homo sapiens	Oherrera	http://gowiki.tamu.edu/wiki/index.php/Special:CACAO/annotation/3061
UniProt	Q99K10	involved_in	GO:0097113	PMID:21940442	IMP			2011-11-20	CACAO		comment=CACAO_COMMENT:Nlgn1 overexpression reduces the surface diffusion of GluA2-containing AMPA receptor. Figure 1B. Figure 2C and D, Knockout Nlgn1 mice increase AMPA receptor membrane diffusion.|comment=CACAO_GONUTS_URL:http://gowiki.tamu.edu/wiki/index.php/Special:CACAO/annotation/3063|comment=CACAO_GONUTS_USER:Sejal	AMPA glutamate receptor clustering	biological_process	10090	Eukaryota	10090	Eukaryota	Metazoa	Chordata	Mammalia	Rodentia	Muridae	Mus	Mus musculus (Mouse)	Mus musculus	Sejal	http://gowiki.tamu.edu/wiki/index.php/Special:CACAO/annotation/3063
UniProt	P26168	involved_in	GO:0030494	PMID:8158642	IMP			2011-11-20	CACAO		comment=CACAO_COMMENT:Table 3: Pigment extracts of strain D13575 (bchE mutant) exhibited an absorbance peak at 590 nm, which is charaeteristic of Mg-protoporphyrin monomthylester accumulation.|comment=CACAO_GONUTS_URL:http://gowiki.tamu.edu/wiki/index.php/Special:CACAO/annotation/3071|comment=CACAO_GONUTS_USER:Nrache1	bacteriochlorophyll biosynthetic process	biological_process	272942	Bacteria	272942	Bacteria	<not present>	Proteobacteria	Alphaproteobacteria	Rhodobacterales	Rhodobacteraceae	Rhodobacter	Rhodobacter capsulatus (strain ATCC BAA-309 / NBRC 16581 / SB1003)	Rhodobacter capsulatus	Nrache1	http://gowiki.tamu.edu/wiki/index.php/Special:CACAO/annotation/3071
UniProt	P26236	involved_in	GO:0030494	PMID:8158642	IMP			2011-11-20	CACAO		comment=CACAO_COMMENT:The Mg-tetrapyrroles accumulated by the bchM disrupted strain ZY4 were examined using an excitation wavelength of 430 nm. The results of this analysis demonstrate that ZY4 did indeed accumulate Mg-protoporphyrin monomethylester as indicated by fluorescence em ission peaks at 595nm\nand 630 nm (Figure 3A).|comment=CACAO_GONUTS_URL:http://gowiki.tamu.edu/wiki/index.php/Special…	bacteriochlorophyll biosynthetic process	biological_process	1061	Bacteria	1061	Bacteria	<not present>	Proteobacteria	Alphaproteobacteria	Rhodobacterales	Rhodobacteraceae	Rhodobacter	Rhodobacter capsulatus (Rhodopseudomonas capsulata)	Rhodobacter capsulatus	Nrache1	http://gowiki.tamu.edu/wiki/index.php/Special:CACAO/annotation/3072
UniProt	P26169	involved_in	GO:0030494	PMID:8158642	IMP			2011-11-20	CACAO		comment=CACAO_COMMENT:Mutational analyses revealed that ORF213 (bchJ) appears to be involved in\nreduction of the 4-vinyl group. \n\nStrain DB213 (which contains a\ndisruption of ORF213) excretes a pigment with an absorbance maximum at 627 nm in acetone/methanol (Figure 5), which is indicative of monovinyl or divinyl protochlorophyllide.\n\n|comment=CACAO_GONUTS_URL:http://gowiki.tamu.edu/wiki/in…	bacteriochlorophyll biosynthetic process	biological_process	272942	Bacteria	272942	Bacteria	<not present>	Proteobacteria	Alphaproteobacteria	Rhodobacterales	Rhodobacteraceae	Rhodobacter	Rhodobacter capsulatus (strain ATCC BAA-309 / NBRC 16581 / SB1003)	Rhodobacter capsulatus	Nrache1	http://gowiki.tamu.edu/wiki/index.php/Special:CACAO/annotation/3073
UniProt	P26165	involved_in	GO:0030494	PMID:8158642	IMP			2011-11-20	CACAO		comment=CACAO_COMMENT:Strain CB1200 was constructed, which contains a point mutation in the bchF gene as well as a directed disruption of the bchZ locus (Table 1). This strain\nfailed to both hydroxylate the vinyl group on ring-A as well or reduce ring- B, thereby resulting in the accumulation of chlorophyllide a intermediate. |comment=CACAO_GONUTS_URL:http://gowiki.tamu.edu/wiki/index.php/Specia…	bacteriochlorophyll biosynthetic process	biological_process	272942	Bacteria	272942	Bacteria	<not present>	Proteobacteria	Alphaproteobacteria	Rhodobacterales	Rhodobacteraceae	Rhodobacter	Rhodobacter capsulatus (strain ATCC BAA-309 / NBRC 16581 / SB1003)	Rhodobacter capsulatus	Nrache1	http://gowiki.tamu.edu/wiki/index.php/Special:CACAO/annotation/3074
UniProt	Q05389	involved_in	GO:0015979	PMID:8385603	IMP			2011-11-20	CACAO		comment=CACAO_COMMENT:The single mutant, FJ1, lacking cyc cy was able to grow photosynthetically but the double mutant, FJ2, lacking both cytochromes c2 and cy was unable to do so (Table I). This demonstrates that cyt-cy (cycy) is essential for soluble cyt c2-independent photoheterotrophic\ngrowth in R. capsulatus.|comment=CACAO_GONUTS_URL:http://gowiki.tamu.edu/wiki/index.php/Special:CACAO/annot…	photosynthesis	biological_process	272942	Bacteria	272942	Bacteria	<not present>	Proteobacteria	Alphaproteobacteria	Rhodobacterales	Rhodobacteraceae	Rhodobacter	Rhodobacter capsulatus (strain ATCC BAA-309 / NBRC 16581 / SB1003)	Rhodobacter capsulatus	Nrache1	http://gowiki.tamu.edu/wiki/index.php/Special:CACAO/annotation/3076
UniProt	Q8BYM5	involved_in	GO:0035176	PMID:21808020	IMP			2011-11-20	CACAO		comment=CACAO_COMMENT:Figure 1A, wild type mice significantly spent more time with novel stranger than familiar social object compared to mutant Nlgn3 mice. \n\nSimilar result seen is figure 1B and C\n|comment=CACAO_GONUTS_URL:http://gowiki.tamu.edu/wiki/index.php/Special:CACAO/annotation/3077|comment=CACAO_GONUTS_USER:Sejal	social behavior	biological_process	10090	Eukaryota	10090	Eukaryota	Metazoa	Chordata	Mammalia	Rodentia	Muridae	Mus	Mus musculus (Mouse)	Mus musculus	Sejal	http://gowiki.tamu.edu/wiki/index.php/Special:CACAO/annotation/3077
UniProt	Q8BYM5	involved_in	GO:0090394	PMID:21808020	IMP			2011-11-20	CACAO		comment=CACAO_COMMENT:Figure 2A-C showed that mutant had large increase in excitatory mediated by AMPA receptor synaptic transmission compared to wild typed. \n\nFigure S2 showing increase in mEPSC in mutant Nlgn3 mice in the hippocampus cortex compared to wild type. \n\nThis is just a suggestion: Might be helpful to add type of tissue (hippocampal neurons) column 16 in the protein 2GO database. …	negative regulation of excitatory postsynaptic potential	biological_process	10090	Eukaryota	10090	Eukaryota	Metazoa	Chordata	Mammalia	Rodentia	Muridae	Mus	Mus musculus (Mouse)	Mus musculus	Sejal	http://gowiki.tamu.edu/wiki/index.php/Special:CACAO/annotation/3080
UniProt	Q8BYM5	involved_in	GO:2000311	PMID:21808020	IMP			2011-11-20	CACAO		comment=CACAO_COMMENT:Figure 2A-C showed that mutant had large increase in excitatory mediated by AMPA receptor synaptic transmission compared to wild typed. |comment=CACAO_GONUTS_URL:http://gowiki.tamu.edu/wiki/index.php/Special:CACAO/annotation/3081|comment=CACAO_GONUTS_USER:Sejal	regulation of AMPA receptor activity	biological_process	10090	Eukaryota	10090	Eukaryota	Metazoa	Chordata	Mammalia	Rodentia	Muridae	Mus	Mus musculus (Mouse)	Mus musculus	Sejal	http://gowiki.tamu.edu/wiki/index.php/Special:CACAO/annotation/3081
UniProt	Q8BYM5	involved_in	GO:2000310	PMID:21808020	IMP			2011-11-20	CACAO		comment=CACAO_COMMENT:Figure 3B shows increase in NMDA/AMPA ratio indicating that there was a greater increase in NMDA than AMPA in mutant Nlgn3 mice compared to wild type. \n\nMutant mice showed increase NMDA receptor response compared to control figure 4B.\n|comment=CACAO_GONUTS_URL:http://gowiki.tamu.edu/wiki/index.php/Special:CACAO/annotation/3082|comment=CACAO_GONUTS_USER:Sejal	regulation of NMDA receptor activity	biological_process	10090	Eukaryota	10090	Eukaryota	Metazoa	Chordata	Mammalia	Rodentia	Muridae	Mus	Mus musculus (Mouse)	Mus musculus	Sejal	http://gowiki.tamu.edu/wiki/index.php/Special:CACAO/annotation/3082
UniProt	Q8BYM5	involved_in	GO:0060080	PMID:21808020	IMP			2011-11-20	CACAO		comment=CACAO_COMMENT:Figure S2 showing increase in mIPSC in mutant nlgn3 mice in the somatosensory cortex compared to wild type. \n\nThis is just a suggestion: Might be helpful to add type of tissue (somatosensory neurons) column 16 in the protein 2GO database. \n|comment=CACAO_GONUTS_URL:http://gowiki.tamu.edu/wiki/index.php/Special:CACAO/annotation/3083|comment=CACAO_GONUTS_USER:Sejal	inhibitory postsynaptic potential	biological_process	10090	Eukaryota	10090	Eukaryota	Metazoa	Chordata	Mammalia	Rodentia	Muridae	Mus	Mus musculus (Mouse)	Mus musculus	Sejal	http://gowiki.tamu.edu/wiki/index.php/Special:CACAO/annotation/3083
UniProt	Q8BYM5	involved_in	GO:0060291	PMID:21808020	IMP			2011-11-20	CACAO		comment=CACAO_COMMENT:Figure 3C, investigated LTP using extracellular field recording. Mutant Nlgn3 showed enhanced LTP (figure 3D) compared to control. There was a 70% increase in Nlgn3 mutant mice compared to control, figure 3E. |comment=CACAO_GONUTS_URL:http://gowiki.tamu.edu/wiki/index.php/Special:CACAO/annotation/3084|comment=CACAO_GONUTS_USER:Sejal	long-term synaptic potentiation	biological_process	10090	Eukaryota	10090	Eukaryota	Metazoa	Chordata	Mammalia	Rodentia	Muridae	Mus	Mus musculus (Mouse)	Mus musculus	Sejal	http://gowiki.tamu.edu/wiki/index.php/Special:CACAO/annotation/3084
UniProt	Q8BYM5	involved_in	GO:0061002	PMID:21808020	IMP			2011-11-20	CACAO		comment=CACAO_COMMENT:Figure 5A, B showed that mutant Nlgn3 has greater number of dendritic branch points of pyramidal neurons in stratum radiatum. |comment=CACAO_GONUTS_URL:http://gowiki.tamu.edu/wiki/index.php/Special:CACAO/annotation/3085|comment=CACAO_GONUTS_USER:Sejal	negative regulation of dendritic spine morphogenesis	biological_process	10090	Eukaryota	10090	Eukaryota	Metazoa	Chordata	Mammalia	Rodentia	Muridae	Mus	Mus musculus (Mouse)	Mus musculus	Sejal	http://gowiki.tamu.edu/wiki/index.php/Special:CACAO/annotation/3085
UniProt	Q8BYM5	involved_in	GO:2000331	PMID:21808020	IMP			2011-11-20	CACAO		comment=CACAO_COMMENT:Figure 5G shows decrease in bouton area in mutant Nlgn3 mice compared to wild type. |comment=CACAO_GONUTS_URL:http://gowiki.tamu.edu/wiki/index.php/Special:CACAO/annotation/3086|comment=CACAO_GONUTS_USER:Sejal	regulation of terminal button organization	biological_process	10090	Eukaryota	10090	Eukaryota	Metazoa	Chordata	Mammalia	Rodentia	Muridae	Mus	Mus musculus (Mouse)	Mus musculus	Sejal	http://gowiki.tamu.edu/wiki/index.php/Special:CACAO/annotation/3086
UniProt	Q8BYM5	involved_in	GO:2000809	PMID:21808020	IMP			2011-11-20	CACAO		comment=CACAO_COMMENT:Figure 5H showed decrease in number of synaptic vesicles per bouton in mutant Nlgn3 mice compared to wild type. |comment=CACAO_GONUTS_URL:http://gowiki.tamu.edu/wiki/index.php/Special:CACAO/annotation/3087|comment=CACAO_GONUTS_USER:Sejal	positive regulation of synaptic vesicle clustering	biological_process	10090	Eukaryota	10090	Eukaryota	Metazoa	Chordata	Mammalia	Rodentia	Muridae	Mus	Mus musculus (Mouse)	Mus musculus	Sejal	http://gowiki.tamu.edu/wiki/index.php/Special:CACAO/annotation/3087
UniProt	Q4ACU6	involved_in	GO:0061001	PMID:21795692	IMP			2011-11-20	CACAO		comment=CACAO_COMMENT:Figure 2C and 2D showed reduction in spinal number and width, also there was an increase in length in knockout Shank3 mouse hippocampal neurons. |comment=CACAO_GONUTS_URL:http://gowiki.tamu.edu/wiki/index.php/Special:CACAO/annotation/3089|comment=CACAO_GONUTS_USER:Sejal	regulation of dendritic spine morphogenesis	biological_process	10090	Eukaryota	10090	Eukaryota	Metazoa	Chordata	Mammalia	Rodentia	Muridae	Mus	Mus musculus (Mouse)	Mus musculus	Sejal	http://gowiki.tamu.edu/wiki/index.php/Special:CACAO/annotation/3089
UniProt	Q4ACU6	involved_in	GO:2000463	PMID:21795692	IMP			2011-11-20	CACAO		comment=CACAO_COMMENT:Figure 5A-F, Knockdown Shank3 reduced mEPSC frequency|comment=CACAO_GONUTS_URL:http://gowiki.tamu.edu/wiki/index.php/Special:CACAO/annotation/3092|comment=CACAO_GONUTS_USER:Sejal	positive regulation of excitatory postsynaptic potential	biological_process	10090	Eukaryota	10090	Eukaryota	Metazoa	Chordata	Mammalia	Rodentia	Muridae	Mus	Mus musculus (Mouse)	Mus musculus	Sejal	http://gowiki.tamu.edu/wiki/index.php/Special:CACAO/annotation/3092
UniProt	Q4ACU6	involved_in	GO:0051968	PMID:21795692	IMP			2011-11-20	CACAO		comment=CACAO_COMMENT:Figure 5A-F, Knockdown Shank3 reduced mEPSC frequency. Figure 6A-D showed LTD mediated through mGluR5 impaired in Shank3 mutant mice. |comment=CACAO_GONUTS_URL:http://gowiki.tamu.edu/wiki/index.php/Special:CACAO/annotation/3093|comment=CACAO_GONUTS_USER:Sejal	positive regulation of synaptic transmission, glutamatergic	biological_process	10090	Eukaryota	10090	Eukaryota	Metazoa	Chordata	Mammalia	Rodentia	Muridae	Mus	Mus musculus (Mouse)	Mus musculus	Sejal	http://gowiki.tamu.edu/wiki/index.php/Special:CACAO/annotation/3093
UniProt	Q4ACU6	involved_in	GO:0060292	PMID:21795692	IMP			2011-11-20	CACAO		comment=CACAO_COMMENT:Figure 6A-d shows that when DHPG is used to induce LTD in mEPSC in neurons with Shank3 expression but LTD was impaired when Shank3 was knocked down. |comment=CACAO_GONUTS_URL:http://gowiki.tamu.edu/wiki/index.php/Special:CACAO/annotation/3094|comment=CACAO_GONUTS_USER:Sejal	long-term synaptic depression	biological_process	10090	Eukaryota	10090	Eukaryota	Metazoa	Chordata	Mammalia	Rodentia	Muridae	Mus	Mus musculus (Mouse)	Mus musculus	Sejal	http://gowiki.tamu.edu/wiki/index.php/Special:CACAO/annotation/3094
UniProt	Q4ACU6	involved_in	GO:0097113	PMID:21795692	IMP			2011-11-20	CACAO		comment=CACAO_COMMENT:Figure 6E and F, showed decrease in mutant Shank3 mice of GluR1 subunit of AMPA receptor cluster at plasma membrane of dendrites. |comment=CACAO_GONUTS_URL:http://gowiki.tamu.edu/wiki/index.php/Special:CACAO/annotation/3095|comment=CACAO_GONUTS_USER:Sejal	AMPA glutamate receptor clustering	biological_process	10090	Eukaryota	10090	Eukaryota	Metazoa	Chordata	Mammalia	Rodentia	Muridae	Mus	Mus musculus (Mouse)	Mus musculus	Sejal	http://gowiki.tamu.edu/wiki/index.php/Special:CACAO/annotation/3095
UniProt	O07838	part_of	GO:0016021	PMID:9287004	IDA			2011-11-20	CACAO		comment=CACAO_COMMENT:Fig. 4, Table 2.|comment=CACAO_GONUTS_URL:http://gowiki.tamu.edu/wiki/index.php/Special:CACAO/annotation/3098|comment=CACAO_GONUTS_USER:Nrache1	integral component of membrane	cellular_component	1061	Bacteria	1061	Bacteria	<not present>	Proteobacteria	Alphaproteobacteria	Rhodobacterales	Rhodobacteraceae	Rhodobacter	Rhodobacter capsulatus (Rhodopseudomonas capsulata)	Rhodobacter capsulatus	Nrache1	http://gowiki.tamu.edu/wiki/index.php/Special:CACAO/annotation/3098
UniProt	P23818	part_of	GO:0032590	PMID:21795692	IMP			2011-11-20	CACAO		comment=CACAO_COMMENT:Mutant Shank3 mice, Figure 6E and F, showed decrease in cluster at plasma membrane of dendrite. |comment=CACAO_GONUTS_URL:http://gowiki.tamu.edu/wiki/index.php/Special:CACAO/annotation/3099|comment=CACAO_GONUTS_USER:Sejal	dendrite membrane	cellular_component	10090	Eukaryota	10090	Eukaryota	Metazoa	Chordata	Mammalia	Rodentia	Muridae	Mus	Mus musculus (Mouse)	Mus musculus	Sejal	http://gowiki.tamu.edu/wiki/index.php/Special:CACAO/annotation/3099
UniProt	P42508	enables	GO:0000156	PMID:10781552	IMP			2011-11-20	CACAO		comment=CACAO_COMMENT:Table 1 shows the marked decrease in Nitrogenase and Œ≤-Galactosidase activity in regA mutants. \n\nFigure 1 indicates that regA binds to the nif2A and hupSLC promoter region. \n\nThus, RegA indirectly activates nitrogenase synthesis by binding to and activating the expression of nifA2.|comment=CACAO_GONUTS_URL:http://gowiki.tamu.edu/wiki/index.php/Special:CACAO/annotation/3…	phosphorelay response regulator activity	molecular_function	1061	Bacteria	1061	Bacteria	<not present>	Proteobacteria	Alphaproteobacteria	Rhodobacterales	Rhodobacteraceae	Rhodobacter	Rhodobacter capsulatus (Rhodopseudomonas capsulata)	Rhodobacter capsulatus	Nrache1	http://gowiki.tamu.edu/wiki/index.php/Special:CACAO/annotation/3100
UniProt	D3YZU1	involved_in	GO:0060013	PMID:21695253	IMP			2011-11-20	CACAO		comment=CACAO_COMMENT:Table 2 in somatosensory reflex surface righting was slower to flip over onto abdomen with four paws touching the surface in Shank1 knockout mice compared to heterozygous or wild type mice. |comment=CACAO_GONUTS_URL:http://gowiki.tamu.edu/wiki/index.php/Special:CACAO/annotation/3101|comment=CACAO_GONUTS_USER:Sejal	righting reflex	biological_process	10090	Eukaryota	10090	Eukaryota	Metazoa	Chordata	Mammalia	Rodentia	Muridae	Mus	Mus musculus (Mouse)	Mus musculus	Sejal	http://gowiki.tamu.edu/wiki/index.php/Special:CACAO/annotation/3101
UniProt	D3YZU1	involved_in	GO:0071625	PMID:21695253	IMP			2011-11-20	CACAO		comment=CACAO_COMMENT:Figure 2A shows knockout Shank1 mice showed fewer ultrasonic vocalization and shorter total calling time (figure 2B) compared to heterozygous or wild type mice.\n\nHigher peak frequency (figure 3A) of calls in Shank1 knockout mice compared to heterozygous or wild type mice. \n|comment=CACAO_GONUTS_URL:http://gowiki.tamu.edu/wiki/index.php/Special:CACAO/annotation/3102|commen…	vocalization behavior	biological_process	10090	Eukaryota	10090	Eukaryota	Metazoa	Chordata	Mammalia	Rodentia	Muridae	Mus	Mus musculus (Mouse)	Mus musculus	Sejal	http://gowiki.tamu.edu/wiki/index.php/Special:CACAO/annotation/3102
UniProt	D3YZU1	involved_in	GO:0046959	PMID:21695253	IMP			2011-11-20	CACAO		comment=CACAO_COMMENT:Adult male mice exposed to open field without female urine and then exposed after female urine. Wild type males showed reduction in rearing and distance traveled after being exposed to female urine, figure 8A, B. However this reduction in rearing and distance travelled was not seen in knock out Shank1 males mice figure 8C and 8D. |comment=CACAO_GONUTS_URL:http://gowiki.tamu.…	habituation	biological_process	10090	Eukaryota	10090	Eukaryota	Metazoa	Chordata	Mammalia	Rodentia	Muridae	Mus	Mus musculus (Mouse)	Mus musculus	Sejal	http://gowiki.tamu.edu/wiki/index.php/Special:CACAO/annotation/3103
UniProt	D3YZU1	involved_in	GO:0042048	PMID:21695253	IMP			2011-11-20	CACAO		comment=CACAO_COMMENT:Adult male mice exposed to open field without female urine and then exposed after female experience. Wild type males showed reduction in rearing and distance traveled after being exposed to female urine, figure 8A, B. However this reduction in rearing and distance travelled was not seen in knock out Shank1 male mice figure 8C and 8D. Therefore knockout mice showed impaired o…	olfactory behavior	biological_process	10090	Eukaryota	10090	Eukaryota	Metazoa	Chordata	Mammalia	Rodentia	Muridae	Mus	Mus musculus (Mouse)	Mus musculus	Sejal	http://gowiki.tamu.edu/wiki/index.php/Special:CACAO/annotation/3104
UniProt	Q8BYM5	involved_in	GO:0051968	PMID:21642956	IMP			2011-11-20	CACAO		comment=CACAO_COMMENT:Figure 7A and 7B shows that mutant Nlgn3 increase ratio NMDA/AMPA receptors mediated response due to decrease in AMPA receptor mediated synaptic transmission.\n\nSimilar result seen in figure 9A-C. \n|comment=CACAO_GONUTS_URL:http://gowiki.tamu.edu/wiki/index.php/Special:CACAO/annotation/3108|comment=CACAO_GONUTS_USER:Sejal	positive regulation of synaptic transmission, glutamatergic	biological_process	10090	Eukaryota	10090	Eukaryota	Metazoa	Chordata	Mammalia	Rodentia	Muridae	Mus	Mus musculus (Mouse)	Mus musculus	Sejal	http://gowiki.tamu.edu/wiki/index.php/Special:CACAO/annotation/3108
UniProt	Q8BYM5	involved_in	GO:2000969	PMID:21642956	IMP			2011-11-20	CACAO		comment=CACAO_COMMENT:Whole cell voltage-clamp recording in hippocampal CA1 pyramidal neurons mutated Nlgn3 showed decreased frequency of mEPSCs but had no effect on mIPSC (seen in figure 4A-F). Figure 5A, B showed frequency EPSC was measured and showed decrease in excitatory synaptic strength in input-output experiments of mutated Nlgn3 compared to wild type. This was also conformed by measuring…	positive regulation of AMPA receptor activity	biological_process	10090	Eukaryota	10090	Eukaryota	Metazoa	Chordata	Mammalia	Rodentia	Muridae	Mus	Mus musculus (Mouse)	Mus musculus	Sejal	http://gowiki.tamu.edu/wiki/index.php/Special:CACAO/annotation/3109
UniProt	Q4ACU6	involved_in	GO:0035176	PMID:21558424	IMP			2011-11-20	CACAO		comment=CACAO_COMMENT:Control mice showed more affiliation with novel social stimulus than mutant Shank3 mice, figure 2A and B. Also when mice given choice of interacting with social or non-social stimulus, mutant Shank3 mice failed to show social affiliation compared to control. Similar results seen in figure 2C, mutant mice did not initiate the first social interaction.|comment=CACAO_GONUTS_URL…	social behavior	biological_process	10090	Eukaryota	10090	Eukaryota	Metazoa	Chordata	Mammalia	Rodentia	Muridae	Mus	Mus musculus (Mouse)	Mus musculus	Sejal	http://gowiki.tamu.edu/wiki/index.php/Special:CACAO/annotation/3113
UniProt	Q4ACU6	involved_in	GO:0071625	PMID:21558424	IMP			2011-11-20	CACAO		comment=CACAO_COMMENT:Ultrasonic vocalization investigated. Control Shank3 mice showed more vocal (figure 2G) and complex calls than mutant mice (figure 2H). \nControl mice showed more long duration calls than mutant Shank3 mice but the opposite was seen in mutant Shank3 where more short duration calls were made compared to wild type (figure 2I and J) \n|comment=CACAO_GONUTS_URL:http://gowiki.tam…	vocalization behavior	biological_process	10090	Eukaryota	10090	Eukaryota	Metazoa	Chordata	Mammalia	Rodentia	Muridae	Mus	Mus musculus (Mouse)	Mus musculus	Sejal	http://gowiki.tamu.edu/wiki/index.php/Special:CACAO/annotation/3114
UniProt	Q4ACU6	involved_in	GO:0050885	PMID:21558424	IMP			2011-11-20	CACAO		comment=CACAO_COMMENT:To test motor coordination, foot misplacement test was done where there is a arena comprised of 16 parallel stainless-steel rods spaced 6 mm apart. A touch-sensor is used to record when the mouse foot slipped (losing balance) between the bars and was recorded as a foot-fault. Figure 3A showed mutant mice had more foot faults than control. |comment=CACAO_GONUTS_URL:http://gow…	neuromuscular process controlling balance	biological_process	10090	Eukaryota	10090	Eukaryota	Metazoa	Chordata	Mammalia	Rodentia	Muridae	Mus	Mus musculus (Mouse)	Mus musculus	Sejal	http://gowiki.tamu.edu/wiki/index.php/Special:CACAO/annotation/3115
UniProt	Q4ACU6	involved_in	GO:0040011	PMID:21558424	IMP			2011-11-20	CACAO		comment=CACAO_COMMENT:Locomotion was decreased in mutant Shank3 mice compared to control (figure 3C) |comment=CACAO_GONUTS_URL:http://gowiki.tamu.edu/wiki/index.php/Special:CACAO/annotation/3116|comment=CACAO_GONUTS_USER:Sejal	locomotion	biological_process	10090	Eukaryota	10090	Eukaryota	Metazoa	Chordata	Mammalia	Rodentia	Muridae	Mus	Mus musculus (Mouse)	Mus musculus	Sejal	http://gowiki.tamu.edu/wiki/index.php/Special:CACAO/annotation/3116
UniProt	Q4ACU6	involved_in	GO:0007612	PMID:21558424	IMP			2011-11-20	CACAO		comment=CACAO_COMMENT:Figure 3D and E showed that control increase in latency to fall off an accelerating rotorod compared to mutant male Shank3 mice where the latency did not change indicating no learning was taking place.|comment=CACAO_GONUTS_URL:http://gowiki.tamu.edu/wiki/index.php/Special:CACAO/annotation/3117|comment=CACAO_GONUTS_USER:Sejal	learning	biological_process	10090	Eukaryota	10090	Eukaryota	Metazoa	Chordata	Mammalia	Rodentia	Muridae	Mus	Mus musculus (Mouse)	Mus musculus	Sejal	http://gowiki.tamu.edu/wiki/index.php/Special:CACAO/annotation/3117
UniProt	Q4ACU6	involved_in	GO:2000821	PMID:21558424	IMP			2011-11-20	CACAO		comment=CACAO_COMMENT:Shank3 mutant mice showed more self grooming behaviour compared to control, figure 3H |comment=CACAO_GONUTS_URL:http://gowiki.tamu.edu/wiki/index.php/Special:CACAO/annotation/3118|comment=CACAO_GONUTS_USER:Sejal	regulation of grooming behavior	biological_process	10090	Eukaryota	10090	Eukaryota	Metazoa	Chordata	Mammalia	Rodentia	Muridae	Mus	Mus musculus (Mouse)	Mus musculus	Sejal	http://gowiki.tamu.edu/wiki/index.php/Special:CACAO/annotation/3118
UniProt	Q4ACU6	involved_in	GO:0035640	PMID:21558424	IMP			2011-11-20	CACAO		comment=CACAO_COMMENT:Novel object exploration was investigated from inside and outside the nest. Shank3 control mice made contact with novel object more often from outside than inside the nest whereas mutant Shank3 mice made contact with novel object more from inside the nest than outside the nest. Indicating less exploration behaviour in mutant mice compared to control. Similar results seen in …	exploration behavior	biological_process	10090	Eukaryota	10090	Eukaryota	Metazoa	Chordata	Mammalia	Rodentia	Muridae	Mus	Mus musculus (Mouse)	Mus musculus	Sejal	http://gowiki.tamu.edu/wiki/index.php/Special:CACAO/annotation/3119
UniProt	Q4ACU6	involved_in	GO:0007613	PMID:21558424	IMP			2011-11-20	CACAO		comment=CACAO_COMMENT:Morse water maze, mutant Shank3 mice showed more circular search swim patterns to the platform than control mice (supplementary material figure S4F top right). Also figure 4A right, when platform was changed, swim distance was the same for both control and mutant on day 7 but swim distance decreased after that for control but not for mutants. Figure 4A left showed that decli…	memory	biological_process	10090	Eukaryota	10090	Eukaryota	Metazoa	Chordata	Mammalia	Rodentia	Muridae	Mus	Mus musculus (Mouse)	Mus musculus	Sejal	http://gowiki.tamu.edu/wiki/index.php/Special:CACAO/annotation/3120
UniProt	Q4ACU6	involved_in	GO:0060997	PMID:21558424	IMP			2011-11-20	CACAO		comment=CACAO_COMMENT:Figure 5C shows mutant Shank3 mice had longer dendritic spine compared to control. Figure 5I and J showed spine density was reduced and length was increased in CA1 hippocampus in four week old mice. Similar result seen in week 10 mice (figure 5K and L) |comment=CACAO_GONUTS_URL:http://gowiki.tamu.edu/wiki/index.php/Special:CACAO/annotation/3121|comment=CACAO_GONUTS_USER:Sejal	dendritic spine morphogenesis	biological_process	10090	Eukaryota	10090	Eukaryota	Metazoa	Chordata	Mammalia	Rodentia	Muridae	Mus	Mus musculus (Mouse)	Mus musculus	Sejal	http://gowiki.tamu.edu/wiki/index.php/Special:CACAO/annotation/3121
UniProt	Q4ACU6	involved_in	GO:0097117	PMID:21558424	IMP			2011-11-20	CACAO		comment=CACAO_COMMENT:Figure 6A and C, A decrease of PSD proteins in postsynaptic density fraction. There was a decrease in GKAP protein. |comment=CACAO_GONUTS_URL:http://gowiki.tamu.edu/wiki/index.php/Special:CACAO/annotation/3122|comment=CACAO_GONUTS_USER:Sejal	guanylate kinase-associated protein clustering	biological_process	10090	Eukaryota	10090	Eukaryota	Metazoa	Chordata	Mammalia	Rodentia	Muridae	Mus	Mus musculus (Mouse)	Mus musculus	Sejal	http://gowiki.tamu.edu/wiki/index.php/Special:CACAO/annotation/3122
UniProt	Q4ACU6	involved_in	GO:0097113	PMID:21558424	IMP			2011-11-20	CACAO		comment=CACAO_COMMENT:Figure 6B and D, A decrease of receptor subunit in synaptosome membrane fraction. There was a decrease in GluA1 subunit in mutant Shank3 mice compared to control. Similar results was seen in figure 6E, confirmed by quantitative analyses. |comment=CACAO_GONUTS_URL:http://gowiki.tamu.edu/wiki/index.php/Special:CACAO/annotation/3123|comment=CACAO_GONUTS_USER:Sejal	AMPA glutamate receptor clustering	biological_process	10090	Eukaryota	10090	Eukaryota	Metazoa	Chordata	Mammalia	Rodentia	Muridae	Mus	Mus musculus (Mouse)	Mus musculus	Sejal	http://gowiki.tamu.edu/wiki/index.php/Special:CACAO/annotation/3123
UniProt	Q4ACU6	involved_in	GO:0097114	PMID:21558424	IMP			2011-11-20	CACAO		comment=CACAO_COMMENT:Figure 6B and D, A decrease of receptor subunit in synaptosome membrane fraction. There was a decrease in NR2A subunit in mutant Shank3 mice compared to control. |comment=CACAO_GONUTS_URL:http://gowiki.tamu.edu/wiki/index.php/Special:CACAO/annotation/3124|comment=CACAO_GONUTS_USER:Sejal	NMDA glutamate receptor clustering	biological_process	10090	Eukaryota	10090	Eukaryota	Metazoa	Chordata	Mammalia	Rodentia	Muridae	Mus	Mus musculus (Mouse)	Mus musculus	Sejal	http://gowiki.tamu.edu/wiki/index.php/Special:CACAO/annotation/3124
UniProt	Q4ACU6	involved_in	GO:0060291	PMID:21558424	IMP			2011-11-20	CACAO		comment=CACAO_COMMENT:Figure 7A, mutant Shank3 mice showed reduced hippocampal long term potentiation compared to control. |comment=CACAO_GONUTS_URL:http://gowiki.tamu.edu/wiki/index.php/Special:CACAO/annotation/3125|comment=CACAO_GONUTS_USER:Sejal	long-term synaptic potentiation	biological_process	10090	Eukaryota	10090	Eukaryota	Metazoa	Chordata	Mammalia	Rodentia	Muridae	Mus	Mus musculus (Mouse)	Mus musculus	Sejal	http://gowiki.tamu.edu/wiki/index.php/Special:CACAO/annotation/3125
UniProt	P35436	part_of	GO:0043005	PMID:21558424	IMP			2011-11-20	CACAO		comment=CACAO_COMMENT:Figure 6B and D, A decrease of receptor subunit in synaptosome membrane fraction. There was a decrease in NR2A subunit in mutant shank3 mice compared to control .|comment=CACAO_GONUTS_URL:http://gowiki.tamu.edu/wiki/index.php/Special:CACAO/annotation/3126|comment=CACAO_GONUTS_USER:Sejal	neuron projection	cellular_component	10090	Eukaryota	10090	Eukaryota	Metazoa	Chordata	Mammalia	Rodentia	Muridae	Mus	Mus musculus (Mouse)	Mus musculus	Sejal	http://gowiki.tamu.edu/wiki/index.php/Special:CACAO/annotation/3126
UniProt	Q9Z2Y3	part_of	GO:0014069	PMID:21558424	IMP			2011-11-20	CACAO		comment=CACAO_COMMENT:Figure 6A and C, A decrease of PSD proteins in postsynaptic density fraction. There was a decrease in homer 1 protein in mutant Shank3 mice. \nSimilar results was seen in figure 6E, confirmed by quantitative analyses.\n|comment=CACAO_GONUTS_URL:http://gowiki.tamu.edu/wiki/index.php/Special:CACAO/annotation/3129|comment=CACAO_GONUTS_USER:Sejal	postsynaptic density	cellular_component	10090	Eukaryota	10090	Eukaryota	Metazoa	Chordata	Mammalia	Rodentia	Muridae	Mus	Mus musculus (Mouse)	Mus musculus	Sejal	http://gowiki.tamu.edu/wiki/index.php/Special:CACAO/annotation/3129
UniProt	Q9D415	part_of	GO:0014069	PMID:21558424	IMP			2011-11-20	CACAO		comment=CACAO_COMMENT:Figure 6A and C, A decrease of PSD proteins in postsynaptic density fraction. There was a decrease in GKAP protein in mutant Shank3 mice. |comment=CACAO_GONUTS_URL:http://gowiki.tamu.edu/wiki/index.php/Special:CACAO/annotation/3131|comment=CACAO_GONUTS_USER:Sejal	postsynaptic density	cellular_component	10090	Eukaryota	10090	Eukaryota	Metazoa	Chordata	Mammalia	Rodentia	Muridae	Mus	Mus musculus (Mouse)	Mus musculus	Sejal	http://gowiki.tamu.edu/wiki/index.php/Special:CACAO/annotation/3131
UniProt	A7ZQC5	enables	GO:0004813	PMID:1549561	IDA			2011-11-20	CACAO		comment=CACAO_COMMENT:Figures 1,2.|comment=CACAO_GONUTS_URL:http://gowiki.tamu.edu/wiki/index.php/Special:CACAO/annotation/3132|comment=CACAO_GONUTS_USER:Vchhabria	alanine-tRNA ligase activity	molecular_function	331111	Bacteria	331111	Bacteria	<not present>	Proteobacteria	Gammaproteobacteria	Enterobacterales	Enterobacteriaceae	Escherichia	Escherichia coli O139:H28 (strain E24377A / ETEC)	Escherichia coli	Vchhabria	http://gowiki.tamu.edu/wiki/index.php/Special:CACAO/annotation/3132
UniProt	P0DI97	involved_in	GO:0046847	PMID:20869594	IMP			2011-11-20	CACAO		comment=CACAO_COMMENT:Figure 2A and D, soluble Nrxn1B interfere with filopodial density be increase rate in elimination of pre existing filopodia. Similar results seen in figure 2B and C. \nFigure 2E shows reduction in new filopodia stabilization when soluble Nrx1B is used, therefore showing that Nrxn1B and Nlgn1 interaction is needed for stabilization of dendrite filopodia.\nSimilar results seen…	filopodium assembly	biological_process	10090	Eukaryota	10090	Eukaryota	Metazoa	Chordata	Mammalia	Rodentia	Muridae	Mus	Mus musculus (Mouse)	Mus musculus	Sejal	http://gowiki.tamu.edu/wiki/index.php/Special:CACAO/annotation/3141
UniProt	B9VMQ4	involved_in	GO:0007600	PMID:20161754	IMP			2011-11-20	CACAO		comment=CACAO_COMMENT:Bees where isolated and deprived of any sensory stimulus. RNA extraction was taken from the isolated bees and compared against control. It was found that deprived bees had reduced Nlgn1 expression compared to control. Figure 1. |comment=CACAO_GONUTS_URL:http://gowiki.tamu.edu/wiki/index.php/Special:CACAO/annotation/3148|comment=CACAO_GONUTS_USER:Sejal	sensory perception	biological_process	7460	Eukaryota	7460	Eukaryota	Metazoa	Arthropoda	Insecta	Hymenoptera	Apidae	Apis	Apis mellifera (Honeybee)	Apis mellifera	Sejal	http://gowiki.tamu.edu/wiki/index.php/Special:CACAO/annotation/3148
UniProt	B9VMQ4	involved_in	GO:0008355	PMID:20161754	IMP			2011-11-20	CACAO		comment=CACAO_COMMENT:Figure 2, associative scent training, long term memory. Brain tissue were analyzed compared to control with no training; there was a up regulation of Nrx1, Nlgn1, Nlgn3. |comment=CACAO_GONUTS_URL:http://gowiki.tamu.edu/wiki/index.php/Special:CACAO/annotation/3149|comment=CACAO_GONUTS_USER:Sejal	olfactory learning	biological_process	7460	Eukaryota	7460	Eukaryota	Metazoa	Arthropoda	Insecta	Hymenoptera	Apidae	Apis	Apis mellifera (Honeybee)	Apis mellifera	Sejal	http://gowiki.tamu.edu/wiki/index.php/Special:CACAO/annotation/3149
UniProt	B9VMQ5	involved_in	GO:0008355	PMID:20161754	IMP			2011-11-20	CACAO		comment=CACAO_COMMENT:Figure 2, associative scent training, long term memory. Brain tissue were analyzed compared to control bees with no training; there was a up regulation of Nrx1, Nlgn1, Nlgn3. |comment=CACAO_GONUTS_URL:http://gowiki.tamu.edu/wiki/index.php/Special:CACAO/annotation/3151|comment=CACAO_GONUTS_USER:Sejal	olfactory learning	biological_process	7460	Eukaryota	7460	Eukaryota	Metazoa	Arthropoda	Insecta	Hymenoptera	Apidae	Apis	Apis mellifera (Honeybee)	Apis mellifera	Sejal	http://gowiki.tamu.edu/wiki/index.php/Special:CACAO/annotation/3151
UniProt	B9VMQ3	involved_in	GO:0008355	PMID:20161754	IMP			2011-11-20	CACAO		comment=CACAO_COMMENT:Figure 2, associative scent training, long term memory. Brain tissue were analyzed compared to control with no training; there was a up regulation of Nrx1, Nlgn1, Nlgn3. |comment=CACAO_GONUTS_URL:http://gowiki.tamu.edu/wiki/index.php/Special:CACAO/annotation/3153|comment=CACAO_GONUTS_USER:Sejal	olfactory learning	biological_process	7460	Eukaryota	7460	Eukaryota	Metazoa	Arthropoda	Insecta	Hymenoptera	Apidae	Apis	Apis mellifera (Honeybee)	Apis mellifera	Sejal	http://gowiki.tamu.edu/wiki/index.php/Special:CACAO/annotation/3153
UniProt	Q62765	involved_in	GO:0051968	PMID:19628693	IMP			2011-11-20	CACAO		comment=CACAO_COMMENT:Figure 4A, B showed increase mini frequency in Nlgn1 overexpression compared to non-transfected cells. \nFigure 4C and D, when NMDA receptors blocker is used EPSC amplitude was decrease. \n|comment=CACAO_GONUTS_URL:http://gowiki.tamu.edu/wiki/index.php/Special:CACAO/annotation/3156|comment=CACAO_GONUTS_USER:Sejal	positive regulation of synaptic transmission, glutamatergic	biological_process	10116	Eukaryota	10116	Eukaryota	Metazoa	Chordata	Mammalia	Rodentia	Muridae	Rattus	Rattus norvegicus (Rat)	Rattus norvegicus	Sejal	http://gowiki.tamu.edu/wiki/index.php/Special:CACAO/annotation/3156
UniProt	Q62765	involved_in	GO:2000463	PMID:19628693	IMP			2011-11-20	CACAO		comment=CACAO_COMMENT:Figure 4C and D, when NMDA receptors blocker is used EPSC amplitude was decreased. |comment=CACAO_GONUTS_URL:http://gowiki.tamu.edu/wiki/index.php/Special:CACAO/annotation/3157|comment=CACAO_GONUTS_USER:Sejal	positive regulation of excitatory postsynaptic potential	biological_process	10116	Eukaryota	10116	Eukaryota	Metazoa	Chordata	Mammalia	Rodentia	Muridae	Rattus	Rattus norvegicus (Rat)	Rattus norvegicus	Sejal	http://gowiki.tamu.edu/wiki/index.php/Special:CACAO/annotation/3157
UniProt	Q62765	involved_in	GO:2000310	PMID:19628693	IMP			2011-11-20	CACAO		comment=CACAO_COMMENT:Figure 4C and D, when NMDA receptors blocker is used EPSC amplitude was decreased. |comment=CACAO_GONUTS_URL:http://gowiki.tamu.edu/wiki/index.php/Special:CACAO/annotation/3158|comment=CACAO_GONUTS_USER:Sejal	regulation of NMDA receptor activity	biological_process	10116	Eukaryota	10116	Eukaryota	Metazoa	Chordata	Mammalia	Rodentia	Muridae	Rattus	Rattus norvegicus (Rat)	Rattus norvegicus	Sejal	http://gowiki.tamu.edu/wiki/index.php/Special:CACAO/annotation/3158
UniProt	Q62765	involved_in	GO:0048489	PMID:19628693	IMP			2011-11-20	CACAO		comment=CACAO_COMMENT:Figure 4G, SV (synaptic vesicle) recycling was impaired when Nlgn1 is mutated. SV trafficking is part of presynaptic maturation. Over expression of Nlgn1 increased SV at bouton figure 4F. |comment=CACAO_GONUTS_URL:http://gowiki.tamu.edu/wiki/index.php/Special:CACAO/annotation/3159|comment=CACAO_GONUTS_USER:Sejal	synaptic vesicle transport	biological_process	10116	Eukaryota	10116	Eukaryota	Metazoa	Chordata	Mammalia	Rodentia	Muridae	Rattus	Rattus norvegicus (Rat)	Rattus norvegicus	Sejal	http://gowiki.tamu.edu/wiki/index.php/Special:CACAO/annotation/3159
UniProt	Q62765	involved_in	GO:0097091	PMID:19628693	IMP			2011-11-20	CACAO		comment=CACAO_COMMENT:Figure S3 increased synaptic vesicle clustering to synapse when Nlgn1 over expressed |comment=CACAO_GONUTS_URL:http://gowiki.tamu.edu/wiki/index.php/Special:CACAO/annotation/3160|comment=CACAO_GONUTS_USER:Sejal	synaptic vesicle clustering	biological_process	10116	Eukaryota	10116	Eukaryota	Metazoa	Chordata	Mammalia	Rodentia	Muridae	Rattus	Rattus norvegicus (Rat)	Rattus norvegicus	Sejal	http://gowiki.tamu.edu/wiki/index.php/Special:CACAO/annotation/3160
UniProt	P13556	involved_in	GO:0006808	PMID:12904560	IMP			2011-11-20	CACAO		comment=CACAO_COMMENT:A mutation in glnB resulted in constitutive expression of anfA regardless of the absence or presence of ammonium in the growth medium.\n\nA marked increase in beta-galactocidase in the glnB mutant accompanies this lack of regulation (table 3).|comment=CACAO_GONUTS_URL:http://gowiki.tamu.edu/wiki/index.php/Special:CACAO/annotation/3162|comment=CACAO_GONUTS_USER:Nrache1	regulation of nitrogen utilization	biological_process	1061	Bacteria	1061	Bacteria	<not present>	Proteobacteria	Alphaproteobacteria	Rhodobacterales	Rhodobacteraceae	Rhodobacter	Rhodobacter capsulatus (Rhodopseudomonas capsulata)	Rhodobacter capsulatus	Nrache1	http://gowiki.tamu.edu/wiki/index.php/Special:CACAO/annotation/3162
UniProt	Q62765	part_of	GO:0032433	PMID:19450252	IDA			2011-11-20	CACAO		comment=CACAO_COMMENT:Cluster of Nlgn1 found in highly active filopodia where Nlgn1 is targeted towards the tip of the filopodia , figure 1C. |comment=CACAO_GONUTS_URL:http://gowiki.tamu.edu/wiki/index.php/Special:CACAO/annotation/3165|comment=CACAO_GONUTS_USER:Sejal	filopodium tip	cellular_component	10116	Eukaryota	10116	Eukaryota	Metazoa	Chordata	Mammalia	Rodentia	Muridae	Rattus	Rattus norvegicus (Rat)	Rattus norvegicus	Sejal	http://gowiki.tamu.edu/wiki/index.php/Special:CACAO/annotation/3165
UniProt	Q62765	involved_in	GO:0097119	PMID:19450252	IMP			2011-11-20	CACAO		comment=CACAO_COMMENT:Figure 4A-E showed Patching of Nlgn1 increased in PSD-95 clustering. Figure 5A,B showed increase of PSD-95 clustering by 31% when neurons were transfected with Nlgn1.|comment=CACAO_GONUTS_URL:http://gowiki.tamu.edu/wiki/index.php/Special:CACAO/annotation/3166|comment=CACAO_GONUTS_USER:Sejal	postsynaptic density protein 95 clustering	biological_process	10116	Eukaryota	10116	Eukaryota	Metazoa	Chordata	Mammalia	Rodentia	Muridae	Rattus	Rattus norvegicus (Rat)	Rattus norvegicus	Sejal	http://gowiki.tamu.edu/wiki/index.php/Special:CACAO/annotation/3166
UniProt	Q62765	involved_in	GO:0097114	PMID:19450252	IDA			2011-11-20	CACAO		comment=CACAO_COMMENT:Figure 6D showed that patching of Nlgn1 clustered NR1 at synaptic location|comment=CACAO_GONUTS_URL:http://gowiki.tamu.edu/wiki/index.php/Special:CACAO/annotation/3167|comment=CACAO_GONUTS_USER:Sejal	NMDA glutamate receptor clustering	biological_process	10116	Eukaryota	10116	Eukaryota	Metazoa	Chordata	Mammalia	Rodentia	Muridae	Rattus	Rattus norvegicus (Rat)	Rattus norvegicus	Sejal	http://gowiki.tamu.edu/wiki/index.php/Special:CACAO/annotation/3167
UniProt	Q24210	part_of	GO:0031594	PMID:19379781	IDA			2011-11-20	CACAO		comment=CACAO_COMMENT:Figure Ba, CAKI co-localized with DNRX (figure Ba‚Äô) at boutons at neuromuscular junction. |comment=CACAO_GONUTS_URL:http://gowiki.tamu.edu/wiki/index.php/Special:CACAO/annotation/3172|comment=CACAO_GONUTS_USER:Sejal	neuromuscular junction	cellular_component	7227	Eukaryota	7227	Eukaryota	Metazoa	Arthropoda	Insecta	Diptera	Drosophilidae	Drosophila	Drosophila melanogaster (Fruit fly)	Drosophila melanogaster	Sejal	http://gowiki.tamu.edu/wiki/index.php/Special:CACAO/annotation/3172
UniProt	Q24210	part_of	GO:0061174	PMID:19379781	IDA			2011-11-20	CACAO		comment=CACAO_COMMENT:Figure Ba, CAKI co-localized with DNRX (figure Ba‚Äô) at boutons at neuromuscular junction. |comment=CACAO_GONUTS_URL:http://gowiki.tamu.edu/wiki/index.php/Special:CACAO/annotation/3173|comment=CACAO_GONUTS_USER:Sejal	type I terminal bouton	cellular_component	7227	Eukaryota	7227	Eukaryota	Metazoa	Arthropoda	Insecta	Diptera	Drosophilidae	Drosophila	Drosophila melanogaster (Fruit fly)	Drosophila melanogaster	Sejal	http://gowiki.tamu.edu/wiki/index.php/Special:CACAO/annotation/3173
UniProt	Q24210	involved_in	GO:0040011	PMID:19379781	IMP			2011-11-20	CACAO		comment=CACAO_COMMENT:Figure 5C caki deficient larvae showed severe defect in locomotion compared to wild type. |comment=CACAO_GONUTS_URL:http://gowiki.tamu.edu/wiki/index.php/Special:CACAO/annotation/3174|comment=CACAO_GONUTS_USER:Sejal	locomotion	biological_process	7227	Eukaryota	7227	Eukaryota	Metazoa	Arthropoda	Insecta	Diptera	Drosophilidae	Drosophila	Drosophila melanogaster (Fruit fly)	Drosophila melanogaster	Sejal	http://gowiki.tamu.edu/wiki/index.php/Special:CACAO/annotation/3174
UniProt	Q24210	involved_in	GO:2000331	PMID:19379781	IMP			2011-11-20	CACAO		comment=CACAO_COMMENT:Figure 5Ab and B showed 20% increase in bouton number at neuromuscular junction in mutant caki fly compared to wild type. \nPossible new GO term is negative regulation of terminal button organization\n|comment=CACAO_GONUTS_URL:http://gowiki.tamu.edu/wiki/index.php/Special:CACAO/annotation/3175|comment=CACAO_GONUTS_USER:Sejal	regulation of terminal button organization	biological_process	7227	Eukaryota	7227	Eukaryota	Metazoa	Arthropoda	Insecta	Diptera	Drosophilidae	Drosophila	Drosophila melanogaster (Fruit fly)	Drosophila melanogaster	Sejal	http://gowiki.tamu.edu/wiki/index.php/Special:CACAO/annotation/3175
UniProt	Q24210	involved_in	GO:0048488	PMID:19379781	IMP			2011-11-20	CACAO		comment=CACAO_COMMENT:Synaptic vesicle recycling was measured using FM1-43 dye. Figure 6Ab and B showed reduction in dye uptake in mutant caki fly |comment=CACAO_GONUTS_URL:http://gowiki.tamu.edu/wiki/index.php/Special:CACAO/annotation/3176|comment=CACAO_GONUTS_USER:Sejal	synaptic vesicle endocytosis	biological_process	7227	Eukaryota	7227	Eukaryota	Metazoa	Arthropoda	Insecta	Diptera	Drosophilidae	Drosophila	Drosophila melanogaster (Fruit fly)	Drosophila melanogaster	Sejal	http://gowiki.tamu.edu/wiki/index.php/Special:CACAO/annotation/3176
UniProt	Q24210	involved_in	GO:0007274	PMID:19379781	IMP			2011-11-20	CACAO		comment=CACAO_COMMENT:Intracellular recoding at neuromuscular junction Figure 7 BC, shows decrease in amplitude excitatory potential of caki mutant flies. |comment=CACAO_GONUTS_URL:http://gowiki.tamu.edu/wiki/index.php/Special:CACAO/annotation/3177|comment=CACAO_GONUTS_USER:Sejal	neuromuscular synaptic transmission	biological_process	7227	Eukaryota	7227	Eukaryota	Metazoa	Arthropoda	Insecta	Diptera	Drosophilidae	Drosophila	Drosophila melanogaster (Fruit fly)	Drosophila melanogaster	Sejal	http://gowiki.tamu.edu/wiki/index.php/Special:CACAO/annotation/3177
UniProt	Q3KN41	part_of	GO:0061174	PMID:19379781	IMP			2011-11-20	CACAO		comment=CACAO_COMMENT:Figure Ba, CAKI co-localized with DNRX (figure Ba‚Äô) at boutons at neuromuscular junction. Overexpression of DNRX showed correct localization at glutamatergic type I boutons of the larval body wall muscles (Bb‚Äìb‚Äù)\nSame as wildtype Bc and Bd). \nSimilar result seen in figure 4 Ba, Bc, Bd. \n|comment=CACAO_GONUTS_URL:http://gowiki.tamu.edu/wiki/index.php/Special:CACAO/an…	type I terminal bouton	cellular_component	7227	Eukaryota	7227	Eukaryota	Metazoa	Arthropoda	Insecta	Diptera	Drosophilidae	Drosophila	Drosophila melanogaster (Fruit fly)	Drosophila melanogaster	Sejal	http://gowiki.tamu.edu/wiki/index.php/Special:CACAO/annotation/3179
UniProt	Q3KN41	part_of	GO:0031594	PMID:19379781	IDA			2011-11-20	CACAO		comment=CACAO_COMMENT:Figure Ba, CAKI co-localized with DNRX (figure Ba‚Äô) at boutons at neuromuscular junction. |comment=CACAO_GONUTS_URL:http://gowiki.tamu.edu/wiki/index.php/Special:CACAO/annotation/3180|comment=CACAO_GONUTS_USER:Sejal	neuromuscular junction	cellular_component	7227	Eukaryota	7227	Eukaryota	Metazoa	Arthropoda	Insecta	Diptera	Drosophilidae	Drosophila	Drosophila melanogaster (Fruit fly)	Drosophila melanogaster	Sejal	http://gowiki.tamu.edu/wiki/index.php/Special:CACAO/annotation/3180
UniProt	Q3KN41	involved_in	GO:0040011	PMID:19379781	IMP			2011-11-20	CACAO		comment=CACAO_COMMENT:Figure 5C DNRX deficient larvae showed severe defect in locomotion compared to wild type.|comment=CACAO_GONUTS_URL:http://gowiki.tamu.edu/wiki/index.php/Special:CACAO/annotation/3181|comment=CACAO_GONUTS_USER:Sejal	locomotion	biological_process	7227	Eukaryota	7227	Eukaryota	Metazoa	Arthropoda	Insecta	Diptera	Drosophilidae	Drosophila	Drosophila melanogaster (Fruit fly)	Drosophila melanogaster	Sejal	http://gowiki.tamu.edu/wiki/index.php/Special:CACAO/annotation/3181
UniProt	Q3KN41	involved_in	GO:2000331	PMID:19379781	IMP			2011-11-20	CACAO		comment=CACAO_COMMENT:Figure 5Ac and B showed 49% decrease in bouton number at neuromuscular junction in mutant dnrx fly compared to wild type.|comment=CACAO_GONUTS_URL:http://gowiki.tamu.edu/wiki/index.php/Special:CACAO/annotation/3182|comment=CACAO_GONUTS_USER:Sejal	regulation of terminal button organization	biological_process	7227	Eukaryota	7227	Eukaryota	Metazoa	Arthropoda	Insecta	Diptera	Drosophilidae	Drosophila	Drosophila melanogaster (Fruit fly)	Drosophila melanogaster	Sejal	http://gowiki.tamu.edu/wiki/index.php/Special:CACAO/annotation/3182
UniProt	Q3KN41	involved_in	GO:0048488	PMID:19379781	IMP			2011-11-20	CACAO		comment=CACAO_COMMENT:Synaptic vesicle recycling was measured using FM1-43 dye. Figure 6Ac and B showed reduction in dye uptake in mutant dnrx fly. |comment=CACAO_GONUTS_URL:http://gowiki.tamu.edu/wiki/index.php/Special:CACAO/annotation/3183|comment=CACAO_GONUTS_USER:Sejal	synaptic vesicle endocytosis	biological_process	7227	Eukaryota	7227	Eukaryota	Metazoa	Arthropoda	Insecta	Diptera	Drosophilidae	Drosophila	Drosophila melanogaster (Fruit fly)	Drosophila melanogaster	Sejal	http://gowiki.tamu.edu/wiki/index.php/Special:CACAO/annotation/3183
UniProt	Q3KN41	involved_in	GO:0007274	PMID:19379781	IMP			2011-11-20	CACAO		comment=CACAO_COMMENT:Intracellular recoding at neuromuscular junction Figure 7 BC, shows decrease in amplitude excitatory potential of Dnrx mutant flies. |comment=CACAO_GONUTS_URL:http://gowiki.tamu.edu/wiki/index.php/Special:CACAO/annotation/3184|comment=CACAO_GONUTS_USER:Sejal	neuromuscular synaptic transmission	biological_process	7227	Eukaryota	7227	Eukaryota	Metazoa	Arthropoda	Insecta	Diptera	Drosophilidae	Drosophila	Drosophila melanogaster (Fruit fly)	Drosophila melanogaster	Sejal	http://gowiki.tamu.edu/wiki/index.php/Special:CACAO/annotation/3184
UniProt	P71814	involved_in	GO:0046889	PMID:22072719	IMP			2011-11-20	CACAO		comment=CACAO_COMMENT:Fig. 1BC|comment=CACAO_GONUTS_URL:http://gowiki.tamu.edu/wiki/index.php/Special:CACAO/annotation/3186|comment=CACAO_GONUTS_USER:Oherrera	positive regulation of lipid biosynthetic process	biological_process	83332	Bacteria	83332	Bacteria	<not present>	Actinobacteria	Actinobacteria	Corynebacteriales	Mycobacteriaceae	Mycobacterium	Mycobacterium tuberculosis (strain ATCC 25618 / H37Rv)	Mycobacterium tuberculosis	Oherrera	http://gowiki.tamu.edu/wiki/index.php/Special:CACAO/annotation/3186
UniProt	P71814	involved_in	GO:0010628	PMID:22072719	IMP			2011-11-20	CACAO		comment=CACAO_COMMENT:Fig. 2 and Fig. 3|comment=CACAO_GONUTS_URL:http://gowiki.tamu.edu/wiki/index.php/Special:CACAO/annotation/3187|comment=CACAO_GONUTS_USER:Oherrera	positive regulation of gene expression	biological_process	83332	Bacteria	83332	Bacteria	<not present>	Actinobacteria	Actinobacteria	Corynebacteriales	Mycobacteriaceae	Mycobacterium	Mycobacterium tuberculosis (strain ATCC 25618 / H37Rv)	Mycobacterium tuberculosis	Oherrera	http://gowiki.tamu.edu/wiki/index.php/Special:CACAO/annotation/3187
UniProt	Q80Z38	part_of	GO:0001750	PMID:19299912	IDA			2011-11-20	CACAO		comment=CACAO_COMMENT:Shank 2 expression in developing mouse retina figure 1. |comment=CACAO_GONUTS_URL:http://gowiki.tamu.edu/wiki/index.php/Special:CACAO/annotation/3189|comment=CACAO_GONUTS_USER:Sejal	photoreceptor outer segment	cellular_component	10090	Eukaryota	10090	Eukaryota	Metazoa	Chordata	Mammalia	Rodentia	Muridae	Mus	Mus musculus (Mouse)	Mus musculus	Sejal	http://gowiki.tamu.edu/wiki/index.php/Special:CACAO/annotation/3189
UniProt	Q80Z38	part_of	GO:0001917	PMID:19299912	IDA			2011-11-20	CACAO		comment=CACAO_COMMENT:Shank 2 expression in developing mouse retina figure 1. |comment=CACAO_GONUTS_URL:http://gowiki.tamu.edu/wiki/index.php/Special:CACAO/annotation/3190|comment=CACAO_GONUTS_USER:Sejal	photoreceptor inner segment	cellular_component	10090	Eukaryota	10090	Eukaryota	Metazoa	Chordata	Mammalia	Rodentia	Muridae	Mus	Mus musculus (Mouse)	Mus musculus	Sejal	http://gowiki.tamu.edu/wiki/index.php/Special:CACAO/annotation/3190
UniProt	Q80Z38	part_of	GO:0005883	PMID:19299912	IDA			2011-11-20	CACAO		comment=CACAO_COMMENT:Shank2 is colocalized with neurofilament which is a neuronal differentiation marker during developing mouse retinal, figure 2. |comment=CACAO_GONUTS_URL:http://gowiki.tamu.edu/wiki/index.php/Special:CACAO/annotation/3191|comment=CACAO_GONUTS_USER:Sejal	neurofilament	cellular_component	10090	Eukaryota	10090	Eukaryota	Metazoa	Chordata	Mammalia	Rodentia	Muridae	Mus	Mus musculus (Mouse)	Mus musculus	Sejal	http://gowiki.tamu.edu/wiki/index.php/Special:CACAO/annotation/3191
UniProt	Q9QX74	part_of	GO:0060170	PMID:18596612	IDA			2011-11-20	CACAO		comment=CACAO_COMMENT:Subcellular fractionation, Figure 4 A and B showed from cilia fraction Shank2 located at the cilia membrane |comment=CACAO_GONUTS_URL:http://gowiki.tamu.edu/wiki/index.php/Special:CACAO/annotation/3196|comment=CACAO_GONUTS_USER:Sejal	ciliary membrane	cellular_component	10116	Eukaryota	10116	Eukaryota	Metazoa	Chordata	Mammalia	Rodentia	Muridae	Rattus	Rattus norvegicus (Rat)	Rattus norvegicus	Sejal	http://gowiki.tamu.edu/wiki/index.php/Special:CACAO/annotation/3196
UniProt	Q9JLU4	part_of	GO:0060170	PMID:18596612	IDA			2011-11-20	CACAO		comment=CACAO_COMMENT:Subcellular fractionation, Figure 4 A and B showed from cilia fraction Shank3 located at the cilia membrane |comment=CACAO_GONUTS_URL:http://gowiki.tamu.edu/wiki/index.php/Special:CACAO/annotation/3197|comment=CACAO_GONUTS_USER:Sejal	ciliary membrane	cellular_component	10116	Eukaryota	10116	Eukaryota	Metazoa	Chordata	Mammalia	Rodentia	Muridae	Rattus	Rattus norvegicus (Rat)	Rattus norvegicus	Sejal	http://gowiki.tamu.edu/wiki/index.php/Special:CACAO/annotation/3197
UniProt	Q62915	part_of	GO:0042734	PMID:18596612	IDA			2011-11-20	CACAO		comment=CACAO_COMMENT:Subcellular fractionation, Figure 4 A and B showed Cask found in membrane fraction enriched with presynaptic markers. |comment=CACAO_GONUTS_URL:http://gowiki.tamu.edu/wiki/index.php/Special:CACAO/annotation/3198|comment=CACAO_GONUTS_USER:Sejal	presynaptic membrane	cellular_component	10116	Eukaryota	10116	Eukaryota	Metazoa	Chordata	Mammalia	Rodentia	Muridae	Rattus	Rattus norvegicus (Rat)	Rattus norvegicus	Sejal	http://gowiki.tamu.edu/wiki/index.php/Special:CACAO/annotation/3198
UniProt	Q80Z38	part_of	GO:0005886	PMID:15207857	IDA			2011-11-20	CACAO		comment=CACAO_COMMENT:COS7 cells expressed with Glur1, shank 2 localized to membrane figure 1B.|comment=CACAO_GONUTS_URL:http://gowiki.tamu.edu/wiki/index.php/Special:CACAO/annotation/3206|comment=CACAO_GONUTS_USER:Sejal	plasma membrane	cellular_component	10090	Eukaryota	10090	Eukaryota	Metazoa	Chordata	Mammalia	Rodentia	Muridae	Mus	Mus musculus (Mouse)	Mus musculus	Sejal	http://gowiki.tamu.edu/wiki/index.php/Special:CACAO/annotation/3206
UniProt	Q80Z38	part_of	GO:0043197	PMID:15207857	IDA			2011-11-20	CACAO		comment=CACAO_COMMENT:Figure 3B and C, immunohistochemical analysis showed Shank2 protein staining on dendritic spines of Purkinje cells|comment=CACAO_GONUTS_URL:http://gowiki.tamu.edu/wiki/index.php/Special:CACAO/annotation/3207|comment=CACAO_GONUTS_USER:Sejal	dendritic spine	cellular_component	10090	Eukaryota	10090	Eukaryota	Metazoa	Chordata	Mammalia	Rodentia	Muridae	Mus	Mus musculus (Mouse)	Mus musculus	Sejal	http://gowiki.tamu.edu/wiki/index.php/Special:CACAO/annotation/3207
UniProt	Q99K10	involved_in	GO:0097119	PMID:20869594	IDA			2011-11-20	CACAO		comment=CACAO_COMMENT:Figure 2K showed decrease in PSD-95 density when neurons treated with soluble Nrx1B-Fc. Therefore interaction between Nlgn1 and Nrxn1B is needed for location of PSD-95 at the postsynaptic membrane figure 2P and Q. Similar results seen when Nlgn1 is mutated there is a decrease of PSD-95 figure 3G and H. Only 20% of PSD-95 was present on dendritic filopodia figure 3I suggestin…	postsynaptic density protein 95 clustering	biological_process	10090	Eukaryota	10090	Eukaryota	Metazoa	Chordata	Mammalia	Rodentia	Muridae	Mus	Mus musculus (Mouse)	Mus musculus	Sejal	http://gowiki.tamu.edu/wiki/index.php/Special:CACAO/annotation/3225
UniProt	Q92985	involved_in	GO:0032728	PMID:22065573	IMP			2011-11-20	CACAO		comment=CACAO_COMMENT:Fig. 7BC|comment=CACAO_GONUTS_URL:http://gowiki.tamu.edu/wiki/index.php/Special:CACAO/annotation/3235|comment=CACAO_GONUTS_USER:Oherrera	positive regulation of interferon-beta production	biological_process	9606	Eukaryota	9606	Eukaryota	Metazoa	Chordata	Mammalia	Primates	Hominidae	Homo	Homo sapiens (Human)	Homo sapiens	Oherrera	http://gowiki.tamu.edu/wiki/index.php/Special:CACAO/annotation/3235
UniProt	Q92985	part_of	GO:0005634	PMID:22065573	IDA			2011-11-20	CACAO		comment=CACAO_COMMENT:Fig. 6D and Fig. 7A|comment=CACAO_GONUTS_URL:http://gowiki.tamu.edu/wiki/index.php/Special:CACAO/annotation/3236|comment=CACAO_GONUTS_USER:Oherrera	nucleus	cellular_component	9606	Eukaryota	9606	Eukaryota	Metazoa	Chordata	Mammalia	Primates	Hominidae	Homo	Homo sapiens (Human)	Homo sapiens	Oherrera	http://gowiki.tamu.edu/wiki/index.php/Special:CACAO/annotation/3236
UniProt	Q04206	part_of	GO:0005634	PMID:22065573	IDA			2011-11-20	CACAO		comment=CACAO_COMMENT:Fig. 7A|comment=CACAO_GONUTS_URL:http://gowiki.tamu.edu/wiki/index.php/Special:CACAO/annotation/3237|comment=CACAO_GONUTS_USER:Oherrera	nucleus	cellular_component	9606	Eukaryota	9606	Eukaryota	Metazoa	Chordata	Mammalia	Primates	Hominidae	Homo	Homo sapiens (Human)	Homo sapiens	Oherrera	http://gowiki.tamu.edu/wiki/index.php/Special:CACAO/annotation/3237
UniProt	P25490	part_of	GO:0005634	PMID:22065573	IMP			2011-11-20	CACAO		comment=CACAO_COMMENT:Fig. 5A and Fig. 6C|comment=CACAO_GONUTS_URL:http://gowiki.tamu.edu/wiki/index.php/Special:CACAO/annotation/3241|comment=CACAO_GONUTS_USER:Oherrera	nucleus	cellular_component	9606	Eukaryota	9606	Eukaryota	Metazoa	Chordata	Mammalia	Primates	Hominidae	Homo	Homo sapiens (Human)	Homo sapiens	Oherrera	http://gowiki.tamu.edu/wiki/index.php/Special:CACAO/annotation/3241
UniProt	P25490	involved_in	GO:0010629	PMID:22065573	IMP			2011-11-20	CACAO		comment=CACAO_COMMENT:Fig. 5CD|comment=CACAO_GONUTS_URL:http://gowiki.tamu.edu/wiki/index.php/Special:CACAO/annotation/3242|comment=CACAO_GONUTS_USER:Oherrera	negative regulation of gene expression	biological_process	9606	Eukaryota	9606	Eukaryota	Metazoa	Chordata	Mammalia	Primates	Hominidae	Homo	Homo sapiens (Human)	Homo sapiens	Oherrera	http://gowiki.tamu.edu/wiki/index.php/Special:CACAO/annotation/3242
UniProt	Q04864	involved_in	GO:0032688	PMID:22065573	IDA			2011-11-20	CACAO		comment=CACAO_COMMENT:Fig. 4|comment=CACAO_GONUTS_URL:http://gowiki.tamu.edu/wiki/index.php/Special:CACAO/annotation/3243|comment=CACAO_GONUTS_USER:Oherrera	negative regulation of interferon-beta production	biological_process	9606	Eukaryota	9606	Eukaryota	Metazoa	Chordata	Mammalia	Primates	Hominidae	Homo	Homo sapiens (Human)	Homo sapiens	Oherrera	http://gowiki.tamu.edu/wiki/index.php/Special:CACAO/annotation/3243
UniProt	Q04864	part_of	GO:0005634	PMID:22065573	IMP			2011-11-20	CACAO		comment=CACAO_COMMENT:Fig. 3D|comment=CACAO_GONUTS_URL:http://gowiki.tamu.edu/wiki/index.php/Special:CACAO/annotation/3244|comment=CACAO_GONUTS_USER:Oherrera	nucleus	cellular_component	9606	Eukaryota	9606	Eukaryota	Metazoa	Chordata	Mammalia	Primates	Hominidae	Homo	Homo sapiens (Human)	Homo sapiens	Oherrera	http://gowiki.tamu.edu/wiki/index.php/Special:CACAO/annotation/3244
UniProt	Q04864	involved_in	GO:0010629	PMID:22065573	IDA			2011-11-20	CACAO		comment=CACAO_COMMENT:Fig. 4C|comment=CACAO_GONUTS_URL:http://gowiki.tamu.edu/wiki/index.php/Special:CACAO/annotation/3245|comment=CACAO_GONUTS_USER:Oherrera	negative regulation of gene expression	biological_process	9606	Eukaryota	9606	Eukaryota	Metazoa	Chordata	Mammalia	Primates	Hominidae	Homo	Homo sapiens (Human)	Homo sapiens	Oherrera	http://gowiki.tamu.edu/wiki/index.php/Special:CACAO/annotation/3245
UniProt	Q01201	involved_in	GO:0032688	PMID:22065573	IMP			2011-11-20	CACAO		comment=CACAO_COMMENT:Fig. 4|comment=CACAO_GONUTS_URL:http://gowiki.tamu.edu/wiki/index.php/Special:CACAO/annotation/3246|comment=CACAO_GONUTS_USER:Oherrera	negative regulation of interferon-beta production	biological_process	9606	Eukaryota	9606	Eukaryota	Metazoa	Chordata	Mammalia	Primates	Hominidae	Homo	Homo sapiens (Human)	Homo sapiens	Oherrera	http://gowiki.tamu.edu/wiki/index.php/Special:CACAO/annotation/3246
UniProt	Q01201	part_of	GO:0005634	PMID:22065573	IDA			2011-11-20	CACAO		comment=CACAO_COMMENT:Fig. 3C|comment=CACAO_GONUTS_URL:http://gowiki.tamu.edu/wiki/index.php/Special:CACAO/annotation/3247|comment=CACAO_GONUTS_USER:Oherrera	nucleus	cellular_component	9606	Eukaryota	9606	Eukaryota	Metazoa	Chordata	Mammalia	Primates	Hominidae	Homo	Homo sapiens (Human)	Homo sapiens	Oherrera	http://gowiki.tamu.edu/wiki/index.php/Special:CACAO/annotation/3247
UniProt	Q10589	part_of	GO:0009986	PMID:22072966	IMP			2011-11-20	CACAO		comment=CACAO_COMMENT:Fig. 9|comment=CACAO_GONUTS_URL:http://gowiki.tamu.edu/wiki/index.php/Special:CACAO/annotation/3261|comment=CACAO_GONUTS_USER:Oherrera	cell surface	cellular_component	9606	Eukaryota	9606	Eukaryota	Metazoa	Chordata	Mammalia	Primates	Hominidae	Homo	Homo sapiens (Human)	Homo sapiens	Oherrera	http://gowiki.tamu.edu/wiki/index.php/Special:CACAO/annotation/3261
UniProt	Q9ERV0	enables	GO:0016301	PMID:21696630	IDA			2011-11-20	CACAO		comment=CACAO_COMMENT:Figure 2: C & D.|comment=CACAO_GONUTS_URL:http://gowiki.tamu.edu/wiki/index.php/Special:CACAO/annotation/3266|comment=CACAO_GONUTS_USER:Hessa	kinase activity	molecular_function	10116	Eukaryota	10116	Eukaryota	Metazoa	Chordata	Mammalia	Rodentia	Muridae	Rattus	Rattus norvegicus (Rat)	Rattus norvegicus	Hessa	http://gowiki.tamu.edu/wiki/index.php/Special:CACAO/annotation/3266
UniProt	Q9ERV0	involved_in	GO:0043066	PMID:21696630	IMP			2011-11-20	CACAO		comment=CACAO_COMMENT:Figure 5: B, C, D & E.\n\nFigure 7: A, B, C & D.|comment=CACAO_GONUTS_URL:http://gowiki.tamu.edu/wiki/index.php/Special:CACAO/annotation/3267|comment=CACAO_GONUTS_USER:Hessa	negative regulation of apoptotic process	biological_process	10116	Eukaryota	10116	Eukaryota	Metazoa	Chordata	Mammalia	Rodentia	Muridae	Rattus	Rattus norvegicus (Rat)	Rattus norvegicus	Hessa	http://gowiki.tamu.edu/wiki/index.php/Special:CACAO/annotation/3267
UniProt	P09215	involved_in	GO:0034599	PMID:21696630	IDA			2011-11-20	CACAO		comment=CACAO_COMMENT:Figure 1 : A, B, C, D, & E.|comment=CACAO_GONUTS_URL:http://gowiki.tamu.edu/wiki/index.php/Special:CACAO/annotation/3268|comment=CACAO_GONUTS_USER:Hessa	cellular response to oxidative stress	biological_process	10116	Eukaryota	10116	Eukaryota	Metazoa	Chordata	Mammalia	Rodentia	Muridae	Rattus	Rattus norvegicus (Rat)	Rattus norvegicus	Hessa	http://gowiki.tamu.edu/wiki/index.php/Special:CACAO/annotation/3268
UniProt	P09215	involved_in	GO:0006915	PMID:21696630	IMP			2011-11-20	CACAO		comment=CACAO_COMMENT:Figure 1: F "PKCŒ¥ knockdown by RNAi almost comple- tely blocked the cell death induced by H2O2 at 120 min of treatment, demonstrating the pro-apoptotic function performed by PKCŒ¥ in N27 cells" .|comment=CACAO_GONUTS_URL:http://gowiki.tamu.edu/wiki/index.php/Special:CACAO/annotation/3269|comment=CACAO_GONUTS_USER:Hessa	apoptotic process	biological_process	10116	Eukaryota	10116	Eukaryota	Metazoa	Chordata	Mammalia	Rodentia	Muridae	Rattus	Rattus norvegicus (Rat)	Rattus norvegicus	Hessa	http://gowiki.tamu.edu/wiki/index.php/Special:CACAO/annotation/3269
UniProt	P09215	involved_in	GO:0042325	PMID:21696630	IDA			2011-11-20	CACAO		comment=CACAO_COMMENT:Fig. 4D|comment=CACAO_GONUTS_URL:http://gowiki.tamu.edu/wiki/index.php/Special:CACAO/annotation/3272|comment=CACAO_GONUTS_USER:Hessa	regulation of phosphorylation	biological_process	10116	Eukaryota	10116	Eukaryota	Metazoa	Chordata	Mammalia	Rodentia	Muridae	Rattus	Rattus norvegicus (Rat)	Rattus norvegicus	Hessa	http://gowiki.tamu.edu/wiki/index.php/Special:CACAO/annotation/3272
UniProt	P16056	involved_in	GO:0007268	PMID:21490227	IMP			2011-11-20	CACAO		comment=CACAO_COMMENT:Figure 3F, G showed that KO Met mice had a higher synaptic strength input (amplitude) from layer 2/3 to corticostriatal neurons compared to wild type. |comment=CACAO_GONUTS_URL:http://gowiki.tamu.edu/wiki/index.php/Special:CACAO/annotation/3273|comment=CACAO_GONUTS_USER:Sejal	chemical synaptic transmission	biological_process	10090	Eukaryota	10090	Eukaryota	Metazoa	Chordata	Mammalia	Rodentia	Muridae	Mus	Mus musculus (Mouse)	Mus musculus	Sejal	http://gowiki.tamu.edu/wiki/index.php/Special:CACAO/annotation/3273
UniProt	P16056	involved_in	GO:0060079	PMID:21490227	IMP			2011-11-20	CACAO		comment=CACAO_COMMENT:Figure 5D, shows that knockout Met mice had greater strength in unitary EPSC than wild type, by a factor of 1.4. |comment=CACAO_GONUTS_URL:http://gowiki.tamu.edu/wiki/index.php/Special:CACAO/annotation/3274|comment=CACAO_GONUTS_USER:Sejal	excitatory postsynaptic potential	biological_process	10090	Eukaryota	10090	Eukaryota	Metazoa	Chordata	Mammalia	Rodentia	Muridae	Mus	Mus musculus (Mouse)	Mus musculus	Sejal	http://gowiki.tamu.edu/wiki/index.php/Special:CACAO/annotation/3274
UniProt	Q8NU97	enables	GO:0016772	PMID:18442973	IDA			2011-11-29	CACAO		comment=CACAO_COMMENT:Figure 3 from the paper.|comment=CACAO_GONUTS_URL:http://gowiki.tamu.edu/wiki/index.php/Special:CACAO/annotation/3275|comment=CACAO_GONUTS_USER:Paustian	transferase activity, transferring phosphorus-containing groups	molecular_function	196627	Bacteria	196627	Bacteria	<not present>	Actinobacteria	Actinobacteria	Corynebacteriales	Corynebacteriaceae	Corynebacterium	Corynebacterium glutamicum (strain ATCC 13032 / DSM 20300 / JCM 1318 /LMG 3730 / NCIMB 10025)	Corynebacterium glutamicum	Paustian	http://gowiki.tamu.edu/wiki/index.php/Special:CACAO/annotation/3275
UniProt	Q2RNI5	involved_in	GO:0071245	PMID:21115659	IDA			2011-11-29	CACAO		comment=CACAO_COMMENT:Figures 2, 3 and 4 all host a response to cowN to CO|comment=CACAO_GONUTS_URL:http://gowiki.tamu.edu/wiki/index.php/Special:CACAO/annotation/3276|comment=CACAO_GONUTS_USER:Paustian	cellular response to carbon monoxide	biological_process	269796	Bacteria	269796	Bacteria	<not present>	Proteobacteria	Alphaproteobacteria	Rhodospirillales	Rhodospirillaceae	Rhodospirillum	Rhodospirillum rubrum (strain ATCC 11170 / ATH 1	Rhodospirillum rubrum	Paustian	http://gowiki.tamu.edu/wiki/index.php/Special:CACAO/annotation/3276
UniProt	Q504U8	involved_in	GO:0006898	PMID:16543144	IDA			2011-12-01	CACAO		comment=CACAO_COMMENT:Figure 5 & 6|comment=CACAO_GONUTS_URL:http://gowiki.tamu.edu/wiki/index.php/Special:CACAO/annotation/3277|comment=CACAO_GONUTS_USER:Jkang5	receptor-mediated endocytosis	biological_process	9606	Eukaryota	9606	Eukaryota	Metazoa	Chordata	Mammalia	Primates	Hominidae	Homo	Homo sapiens (Human)	Homo sapiens	Jkang5	http://gowiki.tamu.edu/wiki/index.php/Special:CACAO/annotation/3277
UniProt	P31894	involved_in	GO:0019410	PMID:1644755	IMP			2011-11-30	CACAO		comment=CACAO_COMMENT:Table 2. Insertion into gene prevents H2 formation from CO.|comment=CACAO_GONUTS_URL:http://gowiki.tamu.edu/wiki/index.php/Special:CACAO/annotation/3279|comment=CACAO_GONUTS_USER:Jwohlers	aerobic respiration, using carbon monoxide as electron donor	biological_process	1085	Bacteria	1085	Bacteria	<not present>	Proteobacteria	Alphaproteobacteria	Rhodospirillales	Rhodospirillaceae	Rhodospirillum	Rhodospirillum rubrum	Rhodospirillum rubrum	Jwohlers	http://gowiki.tamu.edu/wiki/index.php/Special:CACAO/annotation/3279
UniProt	Q59767	involved_in	GO:0009435	PMID:7721706	IMP			2011-11-30	CACAO		comment=CACAO_COMMENT:"In the course of this study, we also identiÔ¨Åed the R. rubrum nadBC genes. This conclusion is based on their very strong sequence similarity to nadBC in E. coli (18, 20) and on the Nic2 phenotype caused by their deletion from the R. rubrum chromosome. In contrast to the homologous genes of E. coli, which map to different regions of the chromosome (19), the nadB and nadC ge…	NAD biosynthetic process	biological_process	1085	Bacteria	1085	Bacteria	<not present>	Proteobacteria	Alphaproteobacteria	Rhodospirillales	Rhodospirillaceae	Rhodospirillum	Rhodospirillum rubrum	Rhodospirillum rubrum	Jwohlers	http://gowiki.tamu.edu/wiki/index.php/Special:CACAO/annotation/3283
UniProt	P05036	part_of	GO:0045261	PMID:10625626	IDA			2011-12-05	CACAO		comment=CACAO_COMMENT:Figure 3: An active hybrid ATP synthase is formed in LiCl-treated chromatophores reconstituted with increasing amounts of RrF1 Œ± in the presence of added CF1 Œ≤.\nFigure 5: Restoration of MgATPase activity to LiCl-treated R. rubrum chromatophores by CF1 Œ±Œ≤.|comment=CACAO_GONUTS_URL:http://gowiki.tamu.edu/wiki/index.php/Special:CACAO/annotation/3287|comment=CACAO_GONUTS_US…	proton-transporting ATP synthase complex, catalytic core F(1)	cellular_component	1085	Bacteria	1085	Bacteria	<not present>	Proteobacteria	Alphaproteobacteria	Rhodospirillales	Rhodospirillaceae	Rhodospirillum	Rhodospirillum rubrum	Rhodospirillum rubrum	Cmirwin	http://gowiki.tamu.edu/wiki/index.php/Special:CACAO/annotation/3287
UniProt	P77938	involved_in	GO:0009435	PMID:7721706	IMP			2011-11-30	CACAO		comment=CACAO_COMMENT:Deletion of nadBC results in a nicotinic acid auxotroph. |comment=CACAO_GONUTS_URL:http://gowiki.tamu.edu/wiki/index.php/Special:CACAO/annotation/3290|comment=CACAO_GONUTS_USER:Rschomer	NAD biosynthetic process	biological_process	1085	Bacteria	1085	Bacteria	<not present>	Proteobacteria	Alphaproteobacteria	Rhodospirillales	Rhodospirillaceae	Rhodospirillum	Rhodospirillum rubrum	Rhodospirillum rubrum	Rschomer	http://gowiki.tamu.edu/wiki/index.php/Special:CACAO/annotation/3290
UniProt	Q59266	enables	GO:0016757	PMID:9353929	IDA			2011-11-30	CACAO		comment=CACAO_COMMENT:See figures 3 & 4|comment=CACAO_GONUTS_URL:http://gowiki.tamu.edu/wiki/index.php/Special:CACAO/annotation/3291|comment=CACAO_GONUTS_USER:Rbuerger	transferase activity, transferring glycosyl groups	molecular_function	1492	Bacteria	1492	Bacteria	<not present>	Firmicutes	Clostridia	Clostridiales	Clostridiaceae	Clostridium	Clostridium butyricum	Clostridium butyricum	Rbuerger	http://gowiki.tamu.edu/wiki/index.php/Special:CACAO/annotation/3291
UniProt	O15697	part_of	GO:0005856	PMID:11864997	IMP			2011-12-06	CACAO		comment=CACAO_COMMENT:Figure 6: This figure shows how the Trypanin is involved in flagellum attachment. With a lack of Trypanin it can be seen through electron microscopy that the flagellum is unable to attach.|comment=CACAO_GONUTS_URL:http://gowiki.tamu.edu/wiki/index.php/Special:CACAO/annotation/3294|comment=CACAO_GONUTS_USER:Ajschneider3	cytoskeleton	cellular_component	31286	Eukaryota	31286	Eukaryota	<not present>	<not present>	<not present>	Kinetoplastida	Trypanosomatidae	Trypanosoma	Trypanosoma brucei rhodesiense	Trypanosoma brucei	Ajschneider3	http://gowiki.tamu.edu/wiki/index.php/Special:CACAO/annotation/3294
UniProt	Q2RWK9	enables	GO:0004362	PMID:1524433	IDA			2011-12-01	CACAO		comment=CACAO_COMMENT:Figure 5: Inactivation of Glutathione Reductase using urea.|comment=CACAO_GONUTS_URL:http://gowiki.tamu.edu/wiki/index.php/Special:CACAO/annotation/3302|comment=CACAO_GONUTS_USER:Gschleis	glutathione-disulfide reductase activity	molecular_function	269796	Bacteria	269796	Bacteria	<not present>	Proteobacteria	Alphaproteobacteria	Rhodospirillales	Rhodospirillaceae	Rhodospirillum	Rhodospirillum rubrum (strain ATCC 11170 / ATH 1	Rhodospirillum rubrum	Gschleis	http://gowiki.tamu.edu/wiki/index.php/Special:CACAO/annotation/3302
UniProt	Q2RRN5	enables	GO:0004412	PMID:414912	IDA			2011-12-05	CACAO		comment=CACAO_COMMENT:High salt concentrations cause protein aggregations that prevent free -SH group accessibility and resulting homoserine dehydrogenase activity. Figure 5.|comment=CACAO_GONUTS_URL:http://gowiki.tamu.edu/wiki/index.php/Special:CACAO/annotation/3303|comment=CACAO_GONUTS_USER:Jfranko	homoserine dehydrogenase activity	molecular_function	269796	Bacteria	269796	Bacteria	<not present>	Proteobacteria	Alphaproteobacteria	Rhodospirillales	Rhodospirillaceae	Rhodospirillum	Rhodospirillum rubrum (strain ATCC 11170 / ATH 1	Rhodospirillum rubrum	Jfranko	http://gowiki.tamu.edu/wiki/index.php/Special:CACAO/annotation/3303
UniProt	P31493	involved_in	GO:0050765	PMID:20148901	IMP			2011-12-01	CACAO		comment=CACAO_COMMENT:In table 1, shows mutant phenotypes with decreased negative regulation of phagocytosis. |comment=CACAO_GONUTS_URL:http://gowiki.tamu.edu/wiki/index.php/Special:CACAO/annotation/3307|comment=CACAO_GONUTS_USER:Jmutschler	negative regulation of phagocytosis	biological_process	632	Bacteria	632	Bacteria	<not present>	Proteobacteria	Gammaproteobacteria	Enterobacterales	Yersiniaceae	Yersinia	Yersinia pestis	Yersinia pestis	Jmutschler	http://gowiki.tamu.edu/wiki/index.php/Special:CACAO/annotation/3307
UniProt	Q53044	involved_in	GO:0006808	PMID:10648524	IMP			2011-12-04	CACAO		comment=CACAO_COMMENT:Table 3 and table 2 - PII is required for nifA activity. |comment=CACAO_GONUTS_URL:http://gowiki.tamu.edu/wiki/index.php/Special:CACAO/annotation/3319|comment=CACAO_GONUTS_USER:Ajmurray2	regulation of nitrogen utilization	biological_process	269796	Bacteria	269796	Bacteria	<not present>	Proteobacteria	Alphaproteobacteria	Rhodospirillales	Rhodospirillaceae	Rhodospirillum	Rhodospirillum rubrum (strain ATCC 11170 / ATH 1	Rhodospirillum rubrum	Ajmurray2	http://gowiki.tamu.edu/wiki/index.php/Special:CACAO/annotation/3319
UniProt	Q05624	enables	GO:0050182	PMID:2317039	IDA			2011-12-05	CACAO		comment=CACAO_COMMENT:Phosphotransbutyrylase (PTB) has phosphate-dependent regulation of acyl transferase activity (Figure 2), and separation of PTB from thiolase and phosphotransacetylase (Figure 1) further regulates transferase activity.|comment=CACAO_GONUTS_URL:http://gowiki.tamu.edu/wiki/index.php/Special:CACAO/annotation/3320|comment=CACAO_GONUTS_USER:Jfranko	phosphate butyryltransferase activity	molecular_function	290402	Bacteria	290402	Bacteria	<not present>	Firmicutes	Clostridia	Clostridiales	Clostridiaceae	Clostridium	Clostridium beijerinckii (strain ATCC 51743 / NCIMB 8052) (Clostridiumacetobutylicum)	Clostridium beijerinckii	Jfranko	http://gowiki.tamu.edu/wiki/index.php/Special:CACAO/annotation/3320
UniProt	P04718	enables	GO:0016984	PMID:8349547	IDA			2011-12-01	CACAO		comment=CACAO_COMMENT:Table 2: Photolithoautotrophic growth and RubisCO levels|comment=CACAO_GONUTS_URL:http://gowiki.tamu.edu/wiki/index.php/Special:CACAO/annotation/3324|comment=CACAO_GONUTS_USER:Lazarova	ribulose-bisphosphate carboxylase activity	molecular_function	1085	Bacteria	1085	Bacteria	<not present>	Proteobacteria	Alphaproteobacteria	Rhodospirillales	Rhodospirillaceae	Rhodospirillum	Rhodospirillum rubrum	Rhodospirillum rubrum	Lazarova	http://gowiki.tamu.edu/wiki/index.php/Special:CACAO/annotation/3324
UniProt	P05036	involved_in	GO:0006754	PMID:11412108	IDA			2011-12-01	CACAO		comment=CACAO_COMMENT:See figure 3 from paper.|comment=CACAO_GONUTS_URL:http://gowiki.tamu.edu/wiki/index.php/Special:CACAO/annotation/3329|comment=CACAO_GONUTS_USER:Caplan	ATP biosynthetic process	biological_process	1085	Bacteria	1085	Bacteria	<not present>	Proteobacteria	Alphaproteobacteria	Rhodospirillales	Rhodospirillaceae	Rhodospirillum	Rhodospirillum rubrum	Rhodospirillum rubrum	Caplan	http://gowiki.tamu.edu/wiki/index.php/Special:CACAO/annotation/3329
UniProt	P05036	involved_in	GO:0006754	PMID:10406951	IDA			2011-12-01	CACAO		comment=CACAO_COMMENT:See figure 1 from paper.|comment=CACAO_GONUTS_URL:http://gowiki.tamu.edu/wiki/index.php/Special:CACAO/annotation/3330|comment=CACAO_GONUTS_USER:Caplan	ATP biosynthetic process	biological_process	1085	Bacteria	1085	Bacteria	<not present>	Proteobacteria	Alphaproteobacteria	Rhodospirillales	Rhodospirillaceae	Rhodospirillum	Rhodospirillum rubrum	Rhodospirillum rubrum	Caplan	http://gowiki.tamu.edu/wiki/index.php/Special:CACAO/annotation/3330
UniProt	Q53044	enables	GO:0030234	PMID:17419734	IDA			2011-12-01	CACAO		comment=CACAO_COMMENT:See figure 3 from the paper.|comment=CACAO_GONUTS_URL:http://gowiki.tamu.edu/wiki/index.php/Special:CACAO/annotation/3334|comment=CACAO_GONUTS_USER:Caplan	enzyme regulator activity	molecular_function	269796	Bacteria	269796	Bacteria	<not present>	Proteobacteria	Alphaproteobacteria	Rhodospirillales	Rhodospirillaceae	Rhodospirillum	Rhodospirillum rubrum (strain ATCC 11170 / ATH 1	Rhodospirillum rubrum	Caplan	http://gowiki.tamu.edu/wiki/index.php/Special:CACAO/annotation/3334
UniProt	P31896	enables	GO:0016491	PMID:7727395	IDA			2011-12-05	CACAO		comment=CACAO_COMMENT:Figure 5 shows CO and H2S production from COS reduction via CODH.|comment=CACAO_GONUTS_URL:http://gowiki.tamu.edu/wiki/index.php/Special:CACAO/annotation/3341|comment=CACAO_GONUTS_USER:Zik	oxidoreductase activity	molecular_function	1085	Bacteria	1085	Bacteria	<not present>	Proteobacteria	Alphaproteobacteria	Rhodospirillales	Rhodospirillaceae	Rhodospirillum	Rhodospirillum rubrum	Rhodospirillum rubrum	Zik	http://gowiki.tamu.edu/wiki/index.php/Special:CACAO/annotation/3341
UniProt	P31894	enables	GO:0009055	PMID:17123462	IMP			2011-12-01	CACAO		comment=CACAO_COMMENT:Table 2|comment=CACAO_GONUTS_URL:http://gowiki.tamu.edu/wiki/index.php/Special:CACAO/annotation/3342|comment=CACAO_GONUTS_USER:Astrassman	electron transfer activity	molecular_function	1085	Bacteria	1085	Bacteria	<not present>	Proteobacteria	Alphaproteobacteria	Rhodospirillales	Rhodospirillaceae	Rhodospirillum	Rhodospirillum rubrum	Rhodospirillum rubrum	Astrassman	http://gowiki.tamu.edu/wiki/index.php/Special:CACAO/annotation/3342
UniProt	Q6YNP7	enables	GO:0050526	PMID:15489436	IDA			2011-12-02	CACAO		comment=CACAO_COMMENT:Table 3 shows substrate specificity of PHB depolymerase PhaZ1|comment=CACAO_GONUTS_URL:http://gowiki.tamu.edu/wiki/index.php/Special:CACAO/annotation/3343|comment=CACAO_GONUTS_USER:Shyun3	poly(3-hydroxybutyrate) depolymerase activity	molecular_function	1085	Bacteria	1085	Bacteria	<not present>	Proteobacteria	Alphaproteobacteria	Rhodospirillales	Rhodospirillaceae	Rhodospirillum	Rhodospirillum rubrum	Rhodospirillum rubrum	Shyun3	http://gowiki.tamu.edu/wiki/index.php/Special:CACAO/annotation/3343
UniProt	P54760	enables	GO:0005003	PMID:15930280	IDA			2011-12-01	CACAO		comment=CACAO_COMMENT:Figure 1|comment=CACAO_GONUTS_URL:http://gowiki.tamu.edu/wiki/index.php/Special:CACAO/annotation/3344|comment=CACAO_GONUTS_USER:Jkang5	ephrin receptor activity	molecular_function	9606	Eukaryota	9606	Eukaryota	Metazoa	Chordata	Mammalia	Primates	Hominidae	Homo	Homo sapiens (Human)	Homo sapiens	Jkang5	http://gowiki.tamu.edu/wiki/index.php/Special:CACAO/annotation/3344
UniProt	Q2RSB2	enables	GO:0003957	PMID:7556167	IDA			2011-12-01	CACAO		comment=CACAO_COMMENT:Figure 5.0|comment=CACAO_GONUTS_URL:http://gowiki.tamu.edu/wiki/index.php/Special:CACAO/annotation/3346|comment=CACAO_GONUTS_USER:Mgolden	NAD(P)+ transhydrogenase (B-specific) activity	molecular_function	269796	Bacteria	269796	Bacteria	<not present>	Proteobacteria	Alphaproteobacteria	Rhodospirillales	Rhodospirillaceae	Rhodospirillum	Rhodospirillum rubrum (strain ATCC 11170 / ATH 1	Rhodospirillum rubrum	Mgolden	http://gowiki.tamu.edu/wiki/index.php/Special:CACAO/annotation/3346
UniProt	Q0TV31	enables	GO:0016787	PMID:21704605	IDA			2011-12-01	CACAO		comment=CACAO_COMMENT:See figure 3 of paper.|comment=CACAO_GONUTS_URL:http://gowiki.tamu.edu/wiki/index.php/Special:CACAO/annotation/3347|comment=CACAO_GONUTS_USER:Caplan	hydrolase activity	molecular_function	195103	Bacteria	195103	Bacteria	<not present>	Firmicutes	Clostridia	Clostridiales	Clostridiaceae	Clostridium	Clostridium perfringens (strain ATCC 13124 / DSM 756 / JCM 1290 /NCIMB 6125 / NCTC 8237 / Type A)	Clostridium perfringens	Caplan	http://gowiki.tamu.edu/wiki/index.php/Special:CACAO/annotation/3347
UniProt	P31894	involved_in	GO:0019645	PMID:17123462	IMP			2011-12-01	CACAO		comment=CACAO_COMMENT:Table 2|comment=CACAO_GONUTS_URL:http://gowiki.tamu.edu/wiki/index.php/Special:CACAO/annotation/3350|comment=CACAO_GONUTS_USER:Astrassman	anaerobic electron transport chain	biological_process	1085	Bacteria	1085	Bacteria	<not present>	Proteobacteria	Alphaproteobacteria	Rhodospirillales	Rhodospirillaceae	Rhodospirillum	Rhodospirillum rubrum	Rhodospirillum rubrum	Astrassman	http://gowiki.tamu.edu/wiki/index.php/Special:CACAO/annotation/3350
UniProt	P11077	part_of	GO:0019028	PMID:16216585	IDA			2011-12-01	CACAO		comment=CACAO_COMMENT:Electron Cryomicroscopy of viral capsid shown in Figure 2|comment=CACAO_GONUTS_URL:http://gowiki.tamu.edu/wiki/index.php/Special:CACAO/annotation/3351|comment=CACAO_GONUTS_USER:Lorussell	viral capsid	cellular_component	10884	Viruses	10884	Viruses	<not present>	<not present>	<not present>	<not present>	Reoviridae	Orthoreovirus	Reovirus type 1 (strain Lang) (T1L) (Mammalian orthoreovirus 1)	Mammalian orthoreovirus	Lorussell	http://gowiki.tamu.edu/wiki/index.php/Special:CACAO/annotation/3351
UniProt	P04506	part_of	GO:0019028	PMID:16216585	IDA			2011-12-01	CACAO		comment=CACAO_COMMENT:Electron Cryomicroscopy data of viral capsid in Figure 2|comment=CACAO_GONUTS_URL:http://gowiki.tamu.edu/wiki/index.php/Special:CACAO/annotation/3354|comment=CACAO_GONUTS_USER:Lorussell	viral capsid	cellular_component	10884	Viruses	10884	Viruses	<not present>	<not present>	<not present>	<not present>	Reoviridae	Orthoreovirus	Reovirus type 1 (strain Lang) (T1L) (Mammalian orthoreovirus 1)	Mammalian orthoreovirus	Lorussell	http://gowiki.tamu.edu/wiki/index.php/Special:CACAO/annotation/3354
UniProt	P05923	involved_in	GO:0019076	PMID:20529266	IDA			2011-12-01	CACAO		comment=CACAO_COMMENT:Figure 3|comment=CACAO_GONUTS_URL:http://gowiki.tamu.edu/wiki/index.php/Special:CACAO/annotation/3355|comment=CACAO_GONUTS_USER:Shyun3	viral release from host cell	biological_process	11686	Viruses	11686	Viruses	<not present>	<not present>	<not present>	Ortervirales	Retroviridae	Lentivirus	Human immunodeficiency virus type 1 group M subtype B (isolateBRU/LAI) (HIV-1)	Human immunodeficiency virus 1	Shyun3	http://gowiki.tamu.edu/wiki/index.php/Special:CACAO/annotation/3355
UniProt	P11079	part_of	GO:0019030	PMID:16216585	IDA			2011-12-01	CACAO		comment=CACAO_COMMENT:Electron Cryomicroscopy data of viral capsid in Figure 2|comment=CACAO_GONUTS_URL:http://gowiki.tamu.edu/wiki/index.php/Special:CACAO/annotation/3356|comment=CACAO_GONUTS_USER:Lorussell	icosahedral viral capsid	cellular_component	10886	Viruses	10886	Viruses	<not present>	<not present>	<not present>	<not present>	Reoviridae	Orthoreovirus	Reovirus type 3 (strain Dearing) (T3D) (Mammalian orthoreovirus 3)	Mammalian orthoreovirus	Lorussell	http://gowiki.tamu.edu/wiki/index.php/Special:CACAO/annotation/3356
UniProt	Q0TV31	involved_in	GO:0044179	PMID:21300155	IDA			2011-12-01	CACAO		comment=CACAO_COMMENT:See figure 6 in paper.|comment=CACAO_GONUTS_URL:http://gowiki.tamu.edu/wiki/index.php/Special:CACAO/annotation/3357|comment=CACAO_GONUTS_USER:Caplan	hemolysis in other organism	biological_process	195103	Bacteria	195103	Bacteria	<not present>	Firmicutes	Clostridia	Clostridiales	Clostridiaceae	Clostridium	Clostridium perfringens (strain ATCC 13124 / DSM 756 / JCM 1290 /NCIMB 6125 / NCTC 8237 / Type A)	Clostridium perfringens	Caplan	http://gowiki.tamu.edu/wiki/index.php/Special:CACAO/annotation/3357
UniProt	P31897	enables	GO:0042623	PMID:11507093	IDA			2011-12-01	CACAO		comment=CACAO_COMMENT:Figure 3 shows the ATPase activity of CooC|comment=CACAO_GONUTS_URL:http://gowiki.tamu.edu/wiki/index.php/Special:CACAO/annotation/3362|comment=CACAO_GONUTS_USER:Paustian	ATPase activity, coupled	molecular_function	1085	Bacteria	1085	Bacteria	<not present>	Proteobacteria	Alphaproteobacteria	Rhodospirillales	Rhodospirillaceae	Rhodospirillum	Rhodospirillum rubrum	Rhodospirillum rubrum	Paustian	http://gowiki.tamu.edu/wiki/index.php/Special:CACAO/annotation/3362
UniProt	P31897	enables	GO:0003924	PMID:11507093	IDA			2011-12-01	CACAO		comment=CACAO_COMMENT:Figure 3 shows that CooC has GTPase activity|comment=CACAO_GONUTS_URL:http://gowiki.tamu.edu/wiki/index.php/Special:CACAO/annotation/3363|comment=CACAO_GONUTS_USER:Paustian	GTPase activity	molecular_function	1085	Bacteria	1085	Bacteria	<not present>	Proteobacteria	Alphaproteobacteria	Rhodospirillales	Rhodospirillaceae	Rhodospirillum	Rhodospirillum rubrum	Rhodospirillum rubrum	Paustian	http://gowiki.tamu.edu/wiki/index.php/Special:CACAO/annotation/3363
UniProt	P31897	involved_in	GO:0018414	PMID:9079911	IMP			2011-12-01	CACAO		comment=CACAO_COMMENT:Figure 4 shows Ni concentration dependence of photosynthetic and CO-dependent growth of R. rubrum strains. Strains were mutated resulting in the gene cooFSCTJA being deleted.|comment=CACAO_GONUTS_URL:http://gowiki.tamu.edu/wiki/index.php/Special:CACAO/annotation/3366|comment=CACAO_GONUTS_USER:Panascharoen	nickel incorporation into metallo-sulfur cluster	biological_process	1085	Bacteria	1085	Bacteria	<not present>	Proteobacteria	Alphaproteobacteria	Rhodospirillales	Rhodospirillaceae	Rhodospirillum	Rhodospirillum rubrum	Rhodospirillum rubrum	Panascharoen	http://gowiki.tamu.edu/wiki/index.php/Special:CACAO/annotation/3366
UniProt	P31897	part_of	GO:0016020	PMID:11507093	IDA			2011-12-01	CACAO		comment=CACAO_COMMENT:Figure 2|comment=CACAO_GONUTS_URL:http://gowiki.tamu.edu/wiki/index.php/Special:CACAO/annotation/3367|comment=CACAO_GONUTS_USER:Ashintz2	membrane	cellular_component	1085	Bacteria	1085	Bacteria	<not present>	Proteobacteria	Alphaproteobacteria	Rhodospirillales	Rhodospirillaceae	Rhodospirillum	Rhodospirillum rubrum	Rhodospirillum rubrum	Ashintz2	http://gowiki.tamu.edu/wiki/index.php/Special:CACAO/annotation/3367
UniProt	P05341	enables	GO:0031071	PMID:9812986	IDA			2011-12-01	CACAO		comment=CACAO_COMMENT:Figure 2 shows selenium elimination from L-selenocysteine by NifS.|comment=CACAO_GONUTS_URL:http://gowiki.tamu.edu/wiki/index.php/Special:CACAO/annotation/3370|comment=CACAO_GONUTS_USER:Zik	cysteine desulfurase activity	molecular_function	354	Bacteria	354	Bacteria	<not present>	Proteobacteria	Gammaproteobacteria	Pseudomonadales	Pseudomonadaceae	Azotobacter	Azotobacter vinelandii	Azotobacter vinelandii	Zik	http://gowiki.tamu.edu/wiki/index.php/Special:CACAO/annotation/3370
UniProt	Q05D76	part_of	GO:0005769	PMID:16543144	IDA			2011-12-01	CACAO		comment=CACAO_COMMENT:Figure 7|comment=CACAO_GONUTS_URL:http://gowiki.tamu.edu/wiki/index.php/Special:CACAO/annotation/3372|comment=CACAO_GONUTS_USER:Jkang5	early endosome	cellular_component	9606	Eukaryota	9606	Eukaryota	Metazoa	Chordata	Mammalia	Primates	Hominidae	Homo	Homo sapiens (Human)	Homo sapiens	Jkang5	http://gowiki.tamu.edu/wiki/index.php/Special:CACAO/annotation/3372
UniProt	P00194	enables	GO:0009055	PMID:803490	IDA			2011-12-01	CACAO		comment=CACAO_COMMENT:Figure 3. Nitrogenase activity was measured by acetylene reduction. Ferredoxins were removed by passing extract through a diethylaminoethyl-cellulose column. When extract was removed, nitrogenase activity was inhibited. This suggested that the ferredoxins were donating electrons to the nitrogenase by coupling it with reducing power. |comment=CACAO_GONUTS_URL:http://gowiki.ta…	electron transfer activity	molecular_function	1085	Bacteria	1085	Bacteria	<not present>	Proteobacteria	Alphaproteobacteria	Rhodospirillales	Rhodospirillaceae	Rhodospirillum	Rhodospirillum rubrum	Rhodospirillum rubrum	Amking3	http://gowiki.tamu.edu/wiki/index.php/Special:CACAO/annotation/3373
UniProt	Q2RSQ7	enables	GO:0051920	PMID:17951375	IDA			2011-12-01	CACAO		comment=CACAO_COMMENT:Figure 3 shows peroxidase activities of the GlnE.|comment=CACAO_GONUTS_URL:http://gowiki.tamu.edu/wiki/index.php/Special:CACAO/annotation/3380|comment=CACAO_GONUTS_USER:Lzeihen	peroxiredoxin activity	molecular_function	269796	Bacteria	269796	Bacteria	<not present>	Proteobacteria	Alphaproteobacteria	Rhodospirillales	Rhodospirillaceae	Rhodospirillum	Rhodospirillum rubrum (strain ATCC 11170 / ATH 1	Rhodospirillum rubrum	Lzeihen	http://gowiki.tamu.edu/wiki/index.php/Special:CACAO/annotation/3380
UniProt	P22921	part_of	GO:0016610	PMID:8631723	IMP			2011-12-01	CACAO		comment=CACAO_COMMENT:Figure 3|comment=CACAO_GONUTS_URL:http://gowiki.tamu.edu/wiki/index.php/Special:CACAO/annotation/3383|comment=CACAO_GONUTS_USER:Brevik	nitrogenase complex	cellular_component	1085	Bacteria	1085	Bacteria	<not present>	Proteobacteria	Alphaproteobacteria	Rhodospirillales	Rhodospirillaceae	Rhodospirillum	Rhodospirillum rubrum	Rhodospirillum rubrum	Brevik	http://gowiki.tamu.edu/wiki/index.php/Special:CACAO/annotation/3383
UniProt	P72322	involved_in	GO:0006351	PMID:11132638	IMP			2011-12-02	CACAO		comment=CACAO_COMMENT:Table 1 shows result of CooA mutants linked to LacZ. Changes in amino acid sequence change expression of LacZ.|comment=CACAO_GONUTS_URL:http://gowiki.tamu.edu/wiki/index.php/Special:CACAO/annotation/3390|comment=CACAO_GONUTS_USER:Jmutschler	transcription, DNA-templated	biological_process	1085	Bacteria	1085	Bacteria	<not present>	Proteobacteria	Alphaproteobacteria	Rhodospirillales	Rhodospirillaceae	Rhodospirillum	Rhodospirillum rubrum	Rhodospirillum rubrum	Jmutschler	http://gowiki.tamu.edu/wiki/index.php/Special:CACAO/annotation/3390
UniProt	Q3BW18	involved_in	GO:0010468	PMID:10542187	IMP			2011-12-02	CACAO		comment=CACAO_COMMENT:Figure 1 - slight increase in promoter activity with plasmid containing HrpG, but large increase in promoter activity with plasmid containing HrpG mutant|comment=CACAO_GONUTS_URL:http://gowiki.tamu.edu/wiki/index.php/Special:CACAO/annotation/3391|comment=CACAO_GONUTS_USER:Esutter	regulation of gene expression	biological_process	316273	Bacteria	316273	Bacteria	<not present>	Proteobacteria	Gammaproteobacteria	Xanthomonadales	Xanthomonadaceae	Xanthomonas	Xanthomonas campestris pv	Xanthomonas euvesicatoria	Esutter	http://gowiki.tamu.edu/wiki/index.php/Special:CACAO/annotation/3391
UniProt	A5HIE4	part_of	GO:0046658	PMID:20507516	IDA			2011-12-02	CACAO		comment=CACAO_COMMENT:Figure 6|comment=CACAO_GONUTS_URL:http://gowiki.tamu.edu/wiki/index.php/Special:CACAO/annotation/3392|comment=CACAO_GONUTS_USER:Esutter	anchored component of plasma membrane	cellular_component	314565	Bacteria	314565	Bacteria	<not present>	Proteobacteria	Gammaproteobacteria	Xanthomonadales	Xanthomonadaceae	Xanthomonas	Xanthomonas campestris pv	Xanthomonas campestris	Esutter	http://gowiki.tamu.edu/wiki/index.php/Special:CACAO/annotation/3392
UniProt	Q9L8F2	enables	GO:0008882	PMID:11591658	IGI	UniProtKB:Q53044|UniProtKB:Q9AM71		2011-12-04	CACAO		comment=CACAO_COMMENT:See Figure 1, associated paragraph in results section. \n\n|comment=CACAO_GONUTS_URL:http://gowiki.tamu.edu/wiki/index.php/Special:CACAO/annotation/3396|comment=CACAO_GONUTS_USER:Rappelt	[glutamate-ammonia-ligase] adenylyltransferase activity	molecular_function	1085	Bacteria	1085	Bacteria	<not present>	Proteobacteria	Alphaproteobacteria	Rhodospirillales	Rhodospirillaceae	Rhodospirillum	Rhodospirillum rubrum	Rhodospirillum rubrum	Rappelt	http://gowiki.tamu.edu/wiki/index.php/Special:CACAO/annotation/3396
UniProt	P14300	involved_in	GO:0051725	PMID:19706507	IMP			2011-12-02	CACAO		comment=CACAO_COMMENT:Figure 4|comment=CACAO_GONUTS_URL:http://gowiki.tamu.edu/wiki/index.php/Special:CACAO/annotation/3397|comment=CACAO_GONUTS_USER:Fruehbrodt	protein de-ADP-ribosylation	biological_process	1085	Bacteria	1085	Bacteria	<not present>	Proteobacteria	Alphaproteobacteria	Rhodospirillales	Rhodospirillaceae	Rhodospirillum	Rhodospirillum rubrum	Rhodospirillum rubrum	Fruehbrodt	http://gowiki.tamu.edu/wiki/index.php/Special:CACAO/annotation/3397
UniProt	Q2RSQ7	involved_in	GO:0006542	PMID:19761831	IMP			2011-12-02	CACAO		comment=CACAO_COMMENT:See Figure 1. \nSummation of three GS activity in three different cultures.|comment=CACAO_GONUTS_URL:http://gowiki.tamu.edu/wiki/index.php/Special:CACAO/annotation/3401|comment=CACAO_GONUTS_USER:Rappelt	glutamine biosynthetic process	biological_process	269796	Bacteria	269796	Bacteria	<not present>	Proteobacteria	Alphaproteobacteria	Rhodospirillales	Rhodospirillaceae	Rhodospirillum	Rhodospirillum rubrum (strain ATCC 11170 / ATH 1	Rhodospirillum rubrum	Rappelt	http://gowiki.tamu.edu/wiki/index.php/Special:CACAO/annotation/3401
UniProt	P00522	enables	GO:0004713	PMID:2832740	ISA	UniProtKB:P00519		2011-12-05	CACAO		comment=CACAO_COMMENT:tyrosine kinase activity inferred from sequence similarity to human abl tyrosine kinase. kinase activity observed from expression products of transformed e.coli with Drosophila abl|comment=CACAO_GONUTS_URL:http://gowiki.tamu.edu/wiki/index.php/Special:CACAO/annotation/3402|comment=CACAO_GONUTS_USER:Vande060	protein tyrosine kinase activity	molecular_function	7227	Eukaryota	7227	Eukaryota	Metazoa	Arthropoda	Insecta	Diptera	Drosophilidae	Drosophila	Drosophila melanogaster (Fruit fly)	Drosophila melanogaster	Vande060	http://gowiki.tamu.edu/wiki/index.php/Special:CACAO/annotation/3402
UniProt	P42581	involved_in	GO:0043583	PMID:14695375	IMP			2011-12-11	CACAO		comment=CACAO_COMMENT:Figure 2. Defects in the inner and middle ear in Six1-deficient mice.|comment=CACAO_GONUTS_URL:http://gowiki.tamu.edu/wiki/index.php/Special:CACAO/annotation/3403|comment=CACAO_GONUTS_USER:Boman002	ear development	biological_process	10090	Eukaryota	10090	Eukaryota	Metazoa	Chordata	Mammalia	Rodentia	Muridae	Mus	Mus musculus (Mouse)	Mus musculus	Boman002	http://gowiki.tamu.edu/wiki/index.php/Special:CACAO/annotation/3403
UniProt	P04412	involved_in	GO:0009792	PMID:8070664	IMP			2011-12-11	CACAO		comment=CACAO_COMMENT:Table 2. Molecular alterations associated with torpedo mutations.|comment=CACAO_GONUTS_URL:http://gowiki.tamu.edu/wiki/index.php/Special:CACAO/annotation/3412|comment=CACAO_GONUTS_USER:Boman002	embryo development ending in birth or egg hatching	biological_process	7227	Eukaryota	7227	Eukaryota	Metazoa	Arthropoda	Insecta	Diptera	Drosophilidae	Drosophila	Drosophila melanogaster (Fruit fly)	Drosophila melanogaster	Boman002	http://gowiki.tamu.edu/wiki/index.php/Special:CACAO/annotation/3412
UniProt	Q2RVM4	involved_in	GO:0022900	PMID:2820990	IDA			2011-12-04	CACAO		comment=CACAO_COMMENT:Figures 3, 4 and 5 - The ability of R.rubrum Cyt c2 to react with Cyt bc1 was shown and confirmed by similar reactions with horse Cyt c and R rubrum Ctyt bc. Cyt c2 reaction rates were also shown to go down when lysines around the heme site were changed. |comment=CACAO_GONUTS_URL:http://gowiki.tamu.edu/wiki/index.php/Special:CACAO/annotation/3416|comment=CACAO_GONUTS_USER:Dp…	electron transport chain	biological_process	269796	Bacteria	269796	Bacteria	<not present>	Proteobacteria	Alphaproteobacteria	Rhodospirillales	Rhodospirillaceae	Rhodospirillum	Rhodospirillum rubrum (strain ATCC 11170 / ATH 1	Rhodospirillum rubrum	Dparrell	http://gowiki.tamu.edu/wiki/index.php/Special:CACAO/annotation/3416
UniProt	Q46215	involved_in	GO:0006355	PMID:18790863	IMP			2011-12-04	CACAO		comment=CACAO_COMMENT:Figure 3A shows that initiation of transcription at certain DNA initiation sites is dependent on VirR/VirS system.|comment=CACAO_GONUTS_URL:http://gowiki.tamu.edu/wiki/index.php/Special:CACAO/annotation/3418|comment=CACAO_GONUTS_USER:Ajmurray2	regulation of transcription, DNA-templated	biological_process	1502	Bacteria	1502	Bacteria	<not present>	Firmicutes	Clostridia	Clostridiales	Clostridiaceae	Clostridium	Clostridium perfringens	Clostridium perfringens	Ajmurray2	http://gowiki.tamu.edu/wiki/index.php/Special:CACAO/annotation/3418
UniProt	Q3BW18	involved_in	GO:0009405	PMID:10542187	IDA			2011-12-04	CACAO		comment=CACAO_COMMENT:Figure 3|comment=CACAO_GONUTS_URL:http://gowiki.tamu.edu/wiki/index.php/Special:CACAO/annotation/3424|comment=CACAO_GONUTS_USER:Esutter	pathogenesis	biological_process	316273	Bacteria	316273	Bacteria	<not present>	Proteobacteria	Gammaproteobacteria	Xanthomonadales	Xanthomonadaceae	Xanthomonas	Xanthomonas campestris pv	Xanthomonas euvesicatoria	Esutter	http://gowiki.tamu.edu/wiki/index.php/Special:CACAO/annotation/3424
UniProt	A0A0F6B945	involved_in	GO:0051301	PMID:22109813	IMP			2011-12-04	CACAO		comment=CACAO_COMMENT:Figure 1 shows the mutant phenotype is incapable of proper cell division|comment=CACAO_GONUTS_URL:http://gowiki.tamu.edu/wiki/index.php/Special:CACAO/annotation/3427|comment=CACAO_GONUTS_USER:Brevik	cell division	biological_process	588858	Bacteria	588858	Bacteria	<not present>	Proteobacteria	Gammaproteobacteria	Enterobacterales	Enterobacteriaceae	Salmonella	Salmonella typhimurium (strain 14028s / SGSC 2262)	Salmonella enterica	Brevik	http://gowiki.tamu.edu/wiki/index.php/Special:CACAO/annotation/3427
UniProt	A0A0F6B945	involved_in	GO:0007059	PMID:22109813	IMP			2011-12-04	CACAO		comment=CACAO_COMMENT:Figure 2 and 3 show that the gidA mutant phenotype has a defect in chromosome segregation causing filamentous morphology.|comment=CACAO_GONUTS_URL:http://gowiki.tamu.edu/wiki/index.php/Special:CACAO/annotation/3428|comment=CACAO_GONUTS_USER:Brevik	chromosome segregation	biological_process	588858	Bacteria	588858	Bacteria	<not present>	Proteobacteria	Gammaproteobacteria	Enterobacterales	Enterobacteriaceae	Salmonella	Salmonella typhimurium (strain 14028s / SGSC 2262)	Salmonella enterica	Brevik	http://gowiki.tamu.edu/wiki/index.php/Special:CACAO/annotation/3428
UniProt	Q3BQH9	part_of	GO:0031226	PMID:8576039	IDA			2011-12-04	CACAO		comment=CACAO_COMMENT:Figure 7|comment=CACAO_GONUTS_URL:http://gowiki.tamu.edu/wiki/index.php/Special:CACAO/annotation/3429|comment=CACAO_GONUTS_USER:Esutter	intrinsic component of plasma membrane	cellular_component	316273	Bacteria	316273	Bacteria	<not present>	Proteobacteria	Gammaproteobacteria	Xanthomonadales	Xanthomonadaceae	Xanthomonas	Xanthomonas campestris pv	Xanthomonas euvesicatoria	Esutter	http://gowiki.tamu.edu/wiki/index.php/Special:CACAO/annotation/3429
UniProt	Q9NFU0	enables	GO:0045182	PMID:11733059	IMP			2011-12-11	CACAO		comment=CACAO_COMMENT:Figure 3, 4, 5, 6, 8. \ndfxr Overexpression Lines and\nNulls Display Postural and Locomotive Defects as Viable Adults; Overexpression and Loss-of-Function of dFXR Gave Rise to Structural and Functional Eye Phenotypes; dfxr Mutants and Overexpression Lines Differentially Affect Synaptic Growth and Structure; Figure 6. dfxr Nulls and Overexpression Lines Differently Affect Evo…	translation regulator activity	molecular_function	7227	Eukaryota	7227	Eukaryota	Metazoa	Arthropoda	Insecta	Diptera	Drosophilidae	Drosophila	Drosophila melanogaster (Fruit fly)	Drosophila melanogaster	Boman002	http://gowiki.tamu.edu/wiki/index.php/Special:CACAO/annotation/3434
UniProt	Q9FMS5	involved_in	GO:0022414	PMID:18032630	IMP			2011-12-05	CACAO		comment=CACAO_COMMENT:Figure 1. Phenotype of the ms1 mutant.|comment=CACAO_GONUTS_URL:http://gowiki.tamu.edu/wiki/index.php/Special:CACAO/annotation/3436|comment=CACAO_GONUTS_USER:Boman002	reproductive process	biological_process	3702	Eukaryota	3702	Eukaryota	Viridiplantae	Streptophyta	<not present>	Brassicales	Brassicaceae	Arabidopsis	Arabidopsis thaliana (Mouse-ear cress)	Arabidopsis thaliana	Boman002	http://gowiki.tamu.edu/wiki/index.php/Special:CACAO/annotation/3436
UniProt	P00522	involved_in	GO:0007611	PMID:1321066	IMP			2011-12-05	CACAO		comment=CACAO_COMMENT:figure 2, flies with mutant latheo gene have poor memory, statistically significant.|comment=CACAO_GONUTS_URL:http://gowiki.tamu.edu/wiki/index.php/Special:CACAO/annotation/3437|comment=CACAO_GONUTS_USER:Vande060	learning or memory	biological_process	7227	Eukaryota	7227	Eukaryota	Metazoa	Arthropoda	Insecta	Diptera	Drosophilidae	Drosophila	Drosophila melanogaster (Fruit fly)	Drosophila melanogaster	Vande060	http://gowiki.tamu.edu/wiki/index.php/Special:CACAO/annotation/3437
[truncated: 4,252 more rows]
